# Supplementary material for: A transcriptome-based classifier to determine molecular subtypes in medulloblastoma
Source: PLoS Comput Biol. 2020 Oct 29;16(10):e1008263. doi: 10.1371/journal.pcbi.1008263 (PMC7654754; doi:10.1371/journal.pcbi.1008263)
Supplement: S1 Table — (CSV) [file pcbi.1008263.s004.csv]

Gene
A4GALT
AACS
AATK
ABCA1
ABCB9
ABCC5
ABCD1
ABHD14A
ABHD14B
ABHD16A
ABLIM3
ABTB2
ACAA2
ACHE
ACLY
ACOX1
ACSF2
ACSL3
ACSL4
ACSL6
ACTL6B
ACTR3B
ACVR1
ACY1
ADAM19
ADAMTS6
ADCK3
ADCY3
ADCYAP1
ADD2
ADGRG1
ADGRV1
ADK
ADRBK1
ADRBK2
ADSL
AES
AFF3
AFMID
AGPAT4
AGPAT5
AHCY
AHCYL2
AHI1
AHNAK
AIF1L
AIMP1
AK1
AKAP6
AKAP9
AKIRIN2
AKR1C2
ALDH1A3
ALDH5A1
ALG3
ALKBH2
ALKBH4
AMBRA1
AMIGO1
AMN1
AMOTL2
AMPH
AMY2B
ANGPTL2
ANKRD13A
ANKRD54
ANKRD6
ANKRD65
ANKS1B
ANO8
ANTXR1
AP1S1
AP1S2
AP2A1
AP5M1
APBA2
APC2
APLNR
APMAP
APOL4
APP
ARAP3
ARCN1
ARHGAP1
ARHGAP28
ARHGEF10L
ARHGEF26
ARHGEF3
ARHGEF4
ARHGEF7
ARID1B
ARID3A
ARL4C
ARL6
ARL6IP1
ARMCX4
ARNT2
ARRB2
ARVCF
ASB13
ASF1A
ASPDH
ASTN2
ATAT1
ATCAY
ATF6B
ATIC
ATN1
ATOH1
ATOH8
ATP11C
ATP13A2
ATP1A3
ATP1B3
ATP2B1
ATP2B3
ATP5A1
ATP6V0A1
ATP6V0E2
ATP8A1
ATP8A2
ATXN7
ATXN7L3
AXIN2
B3GAT1
B3GAT3
B4GALNT1
B4GALT5
B4GALT6
BAG6
BAIAP2
BAMBI
BARHL1
BARHL2
BASP1
BCAP31
BCHE
BDH1
BDH2
BECN1
BEND7
BID
BLACAT1
BLCAP
BMF
BOC
BOLA1
BPHL
BRD7
BRMS1L
BRPF3
BRSK1
BSG
BTBD17
BTG2
BTN2A1
BTN3A1
C11orf70
C12orf65
C15orf39
C16orf45
C17orf80
C19orf57
C1orf122
C1orf216
C1orf226
C1QL1
C1QTNF4
C20orf27
C5orf38
C6orf1
C6orf106
C6orf136
C6orf203
C6orf62
C6orf89
C7orf43
C8orf76
C8orf88
C9orf3
CA14
CA4
CABLES1
CABP1
CACHD1
CACNA1A
CACNA1F
CACNB1
CADPS
CALHM2
CALU
CAMK1D
CAMK2N1
CAMSAP3
CAP2
CAPRIN2
CAPS
CARD10
CASKIN2
CAT
CBLB
CBX1
CCDC109B
CCDC136
CCDC28A
CCDC40
CCDC64
CCDC74A
CCER2
CCNB1IP1
CCNC
CCSAP
CCT7
CD200
CD81
CDC123
CDH24
CDK17
CDK2AP1
CDK5R1
CDKL1
CDKN1B
CDKN1C
CELF2
CELF4
CELF5
CEND1
CEP126
CEP162
CERK
CERS2
CHD1L
CHGB
CHMP6
CHN1
CHN2
CHPF
CHRAC1
CHST1
CHST10
CHST11
CIPC
CITED1
CITED2
CKLF
CKS1B
CLCF1
CLCN2
CLCN4
CLDN11
CLEC2L
CLIC1
CLIP2
CLIP3
CLK3
CLMP
CLNS1A
CLUAP1
CLVS2
CMTM3
CNIH2
CNKSR2
CNOT4
CNP
CNPY1
CNR1
CNTN1
COBLL1
COL13A1
COL4A5
COL5A1
COLEC12
COLGALT2
COLQ
COQ10A
COQ3
CORO2B
CORO7
COTL1
CPLX1
CPLX3
CPNE2
CPNE9
CRB1
CREB3L2
CRIP2
CROT
CRTAP
CRY1
CSNK1G1
CSNK2B
CSPG5
CTDSP1
CTDSPL
CTIF
CTNNA2
CUL1
CUL9
CUX2
CXADR
CXCR4
CXXC4
CXXC5
CYB561
CYBRD1
CYTH1
CYTH3
CYYR1
DAAM1
DAB1
DACT1
DAGLA
DAGLB
DANCR
DAP
DAPK1
DARS
DCAF13
DCBLD2
DCLK1
DCTD
DCTN3
DCUN1D2
DCX
DDOST
DDX31
DDX50
DEK
DENND5B
DENND6B
DERA
DERL1
DGCR9
DHRS11
DHRS4
DHRS4L2
DHX8
DIRAS1
DLC1
DLG3
DLG5
DLGAP1
DMD
DMGDH
DMRTA1
DNAJC5
DNM1
DOCK9
DOK5
DOPEY1
DPF3
DPP6
DPY19L2
DPYSL3
DPYSL4
DPYSL5
DRAXIN
DSCAM
DSE
DTX1
DUSP22
DUSP26
DUSP5
DXO
DYNLL2
DYRK2
EAF1
EBF1
ECI2
EDIL3
EEF1A1
EEF1B2
EEF2K
EFNB1
EGFLAM
EHD1
EHMT2
EIF2A
EIF2S3
EIF3E
EIF3H
EIF3M
EIF4E
ELAVL2
ELAVL3
ELAVL4
ELK3
ELMSAN1
ELN
EMID1
EMILIN1
EMILIN3
EML4
EML6
EN2
ENC1
ENHO
ENO3
EOGT
EPB41L2
EPDR1
EPHB4
EPHB6
ERF
ERN1
ERP44
ESRRG
ETV4
ETV6
EVC
EVI5L
EVL
EXOC2
EXOC3L1
EXT2
EYA1
FAAP100
FADS1
FAM101A
FAM110B
FAM114A1
FAM120A
FAM127A
FAM129B
FAM131B
FAM171A2
FAM174B
FAM184A
FAM195B
FAM208B
FAM20C
FAM210B
FAM212B
FAM214B
FAM220A
FAM221A
FAM53B
FAM65B
FAM69A
FAM8A1
FANCC
FAXC
FAXDC2
FBLN1
FBN3
FBXL21
FBXO17
FBXO2
FBXO31
FCHO1
FCHSD1
FDFT1
FEV
FEZ2
FGD4
FGF13
FGFR2
FHL1
FJX1
FKBP10
FKBP8
FLOT1
FLRT2
FN3K
FN3KRP
FNBP1
FNDC4
FOXO3
FOXO6
FOXP4
FRMD6
FRMPD1
FRRS1L
FRS3
FSD1
FXYD6
FZD7
G6PC3
GAB1
GABRG2
GADD45A
GADD45G
GALNT10
GALNT18
GALNT7
GATM
GATS
GCNT2
GDE1
GGA3
GINM1
GIT1
GLCE
GLDC
GLI1
GLT1D1
GLTSCR2
GMCL1
GNAI1
GNAI2
GNAO1
GNB2L1
GNG2
GNG3
GOLIM4
GOPC
GORASP2
GOSR2
GP1BB
GPBP1L1
GPC6
GPR12
GPR137C
GPR153
GPR161
GPR162
GPR173
GPR62
GPR68
GPR85
GPRASP1
GPRC5C
GPS1
GPX7
GRAMD1B
GRAMD4
GRASP
GRIA4
GRID1
GRIK2
GRIK3
GRIN2C
GRIP2
GRM2
GSG1L
GSN
GSS
GTF2H4
GTF2IRD1
GTPBP2
GUK1
GXYLT2
H2AFJ
H3F3B
HADHA
HAGH
HDAC2
HDDC2
HDHD2
HDHD3
HDLBP
HECTD4
HHIP
HINT3
HIP1R
HK2
HM13
HMG20B
HMGN5
HMX1
HN1
HN1L
HPCA
HSD17B11
HSF2
HSP90B1
HUNK
HYAL1
HYOU1
IBTK
ICK
IDE
IDH1
IFITM10
IFT80
IGDCC3
IGHG4
IGSF11
IGSF21
IL11RA
ILVBL
INADL
INHBB
INPP5F
INSM2
IQCE
IQCK
IQSEC3
IRF2BPL
IRX1
ITGA2B
ITSN1
JAM2
JARID2
JMY
JOSD2
JPH3
JPH4
KANK1
KBTBD11
KCNB2
KCND3
KCNIP2
KCNJ11
KCNJ6
KCNN1
KCTD1
KCTD13
KCTD14
KCTD17
KCTD20
KCTD5
KDM1B
KDM2B
KHDRBS2
KIAA0195
KIAA0895
KIAA0922
KIAA1211
KIAA1467
KIAA1549L
KIF21A
KIF21B
KIZ
KLC4
KLF11
KLF12
KLF3
KLHDC3
KLHL25
KLHL29
KPNA5
KREMEN1
L3MBTL4
LAP3
LARS
LBH
LDHA
LDHB
LDLRAD3
LDLRAD4
LDLRAP1
LEF1
LEMD1
LEMD2
LGALS1
LGALS3BP
LGALSL
LGI1
LHFPL2
LHX1
LHX4
LIN7A
LIN7B
LINC00092
LINC00461
LINC01158
LINC01315
LLGL2
LMO2
LONRF2
LOXL3
LPCAT3
LPIN1
LPPR3
LPPR4
LRFN1
LRP1
LRP12
LRP8
LRRC16A
LRRC20
LRRC37B
LRRC4
LRRC4B
LRRC55
LRRC61
LRRC8D
LSM2
LSR
LYPLA1
LYRM2
LYRM4
LZTS3
MAB21L1
MACROD2
MAD2L1BP
MAFF
MAGI3
MAK
MAML3
MAN2A1
MAP2K3
MAP2K6
MAP7D1
MAP7D3
MAPK10
MAPRE2
MAPRE3
MAPT
MARCKS
MARVELD1
MDFIC
MDGA1
MED23
MED24
MEG3
MEIS1
MEIS3P2
MEST
METAP1
METAP1D
METRN
METRNL
METTL1
METTL7A
MFAP1
MFN1
MFNG
MFSD11
MGAT5
MGAT5B
MGP
MIAT
MICAL1
MID1IP1
MIDN
MIR497HG
MMD
MMD2
MMP15
MMP2
MMP24
MOB1A
MOK
MPC1
MPPED1
MPST
MRAP2
MRS2
MSI1
MSN
MSR1
MTCH1
MTFR1
MTHFD2
MTMR11
MTMR2
MTSS1
MTURN
MTX2
MTX3
MYO10
MYO18A
MYO7B
MYRF
MYRIP
MYT1
MYT1L
NAB2
NABP1
NABP2
NARF
NAV2
NBEA
NBPF8
NBR1
NCAM1
NCKAP5
NCOA2
NCOA7
NDFIP2
NDP
NDRG3
NDRG4
NDST3
NECAB3
NEDD4L
NEK3
NEK7
NELFE
NENF
NEURL1
NEUROD2
NEUROG1
NFATC1
NFIB
NFIX
NFKBIL1
NFYB
NGFR
NGLY1
NID2
NIP7
NKAIN1
NKAIN4
NLGN3
NLGN4X
NLK
NLRP1
NME3
NMNAT2
NMT2
NNAT
NOL4
NOMO3
NOVA2
NPAS2
NPM1
NPNT
NPR2
NRCAM
NRF1
NRIP2
NRN1
NRXN2
NSF
NTF3
NTN1
NTPCR
NTRK3
NUCB1
NUDT10
NUDT4
NUP153
NXPH4
NYAP1
OAS3
ODF2L
ORAI2
OSBP2
OSBPL5
OSTC
OTX2
P3H4
P4HA1
PACSIN2
PAICS
PAM
PAPSS1
PAQR3
PAQR8
PARD6A
PARG
PARP3
PAX6
PBX1
PBX4
PCCA
PCGF2
PCGF5
PCOLCE
PCOLCE2
PCSK2
PCYT1B
PDE1C
PDE5A
PDE8A
PDE9A
PDGFA
PDGFRA
PDIA3
PDIA4
PDIA6
PDK2
PDLIM3
PDZD4
PDZRN3
PELI1
PEPD
PEX2
PEX6
PFKL
PFN1P2
PGBD5
PGM1
PGS1
PHACTR1
PHACTR3
PHF1
PHF12
PHF3
PHGDH
PHIP
PIANP
PICK1
PIGU
PIH1D1
PIM1
PINX1
PIP4K2B
PIP4K2C
PIRT
PITPNM2
PKM
PKN3
PKNOX1
PKP4
PLAGL2
PLBD2
PLCB1
PLCH2
PLCL2
PLD2
PLEKHA6
PLEKHF2
PLEKHO2
PLS3
PLTP
PLXNA2
PLXNC1
PMP22
PNMA3
PNMAL2
PNRC1
POC1B
PODNL1
PODXL2
POGLUT1
PON2
POU3F2
PPAT
PPFIA3
PPFIA4
PPFIBP1
PPFIBP2
PPIB
PPL
PPP1R17
PPP1R18
PPP1R1A
PPP1R9B
PPP2R2B
PPP2R2C
PPP2R5D
PPP3CB
PRCD
PRDM8
PRDX1
PREP
PREX1
PRICKLE2
PRIMA1
PRKAG2
PRKAR2B
PRKD1
PRKRIP1
PRKX
PRLR
PRMT2
PRNP
PRR3
PRR5
PRRC2A
PRRT2
PRRT4
PRRX1
PSAT1
PSD2
PSD3
PSMD3
PSME3
PSMG1
PSMG4
PSRC1
PTBP3
PTCH1
PTCH2
PTCHD2
PTP4A1
PTPN5
PTPRK
PTPRN2
PTPRO
PTPRU
PURB
PURG
RAB11FIP2
RAB13
RAB33A
RAB34
RAB35
RAB36
RAB3A
RAB5C
RABGAP1L
RABGGTB
RADIL
RALGPS2
RANBP9
RAP2A
RAPGEFL1
RARS
RASGEF1C
RASGRF2
RASGRP2
RASL10B
RASSF4
RASSF8
RAVER2
RBBP9
RCBTB2
REEP1
REEP5
RELN
REPS1
RFTN2
RFX1
RGAG4
RGL1
RGL2
RGMA
RGN
RHBDF2
RHOBTB3
RHOU
RIC1
RIMKLB
RING1
RITA1
RNASE4
RNF112
RNF130
RNF144A
RNF146
RNF182
RNF19B
RNF34
RNF5
RNF8
ROBO1
ROBO2
ROGDI
ROR1
ROR2
RPGRIP1
RPN2
RPP21
RREB1
RRN3P1
RSRC1
RTN1
RTN4R
RTN4RL2
RTTN
RUNDC3A
RUNDC3B
RUSC2
RWDD1
RXRB
RYBP
S100A13
S100A16
S100A2
S100A6
SACS
SALL2
SAMD11
SAMD14
SATB1
SATB2
SAYSD1
SBK1
SCARF2
SCG5
SCHIP1
SCN3B
SCRN2
SCRT1
SDC2
SDSL
SEC23B
SEC31A
SEC61A1
SEL1L3
SEMA6A
SEMA6C
SEMA7A
SENP6
SEPP1
SEPT10
SEPT3
SEPT5
SEPT9
SERBP1
SERP2
SERPING1
SEZ6
SFRP1
SFXN3
SGCB
SGK1
SH2B2
SH3BP5
SH3D19
SH3GL2
SH3GL3
SH3PXD2B
SHC1
SHD
SHF
SHROOM2
SHTN1
SIAH2
SIK3
SIPA1L2
SIX5
SKP2
SLAIN1
SLC12A2
SLC12A7
SLC13A3
SLC16A1
SLC16A14
SLC16A2
SLC16A4
SLC17A7
SLC20A2
SLC22A23
SLC25A3
SLC25A4
SLC26A11
SLC29A1
SLC29A4
SLC35D2
SLC39A8
SLC4A8
SLC50A1
SLC6A8
SLC7A8
SLC8B1
SLC9A6
SLC9B2
SLCO2B1
SLMO1
SMAD1
SMAP1
SMIM8
SMPD3
SMUG1
SMURF2
SNAP91
SNHG3
SNN
SNX11
SNX7
SOCS2
SOCS6
SOCS7
SOGA1
SOHLH2
SORBS1
SORBS2
SORBS3
SOX13
SOX2
SOX4
SOX9
SP1
SP110
SP2
SPATA20
SPCS3
SPECC1
SPEG
SPHK1
SPNS2
SPOCK2
SPOP
SPRY2
SPRY4
SPTAN1
SPTLC2
SRC
SRCIN1
SRI
SRPR
SSH1
SSPN
SSR3
SSX2IP
ST5
ST6GAL2
ST8SIA2
ST8SIA5
STIM2
STK17A
STK19
STK33
STK38
STOM
STRIP2
STT3A
STX1B
STX3
STX7
SUB1P1
SULT1C4
SURF4
SUSD1
SUSD2
SV2A
SYN2
SYNJ1
SYPL1
SYT6
SYT7
TACC2
TAF11
TANC2
TAX1BP1
TBC1D1
TBC1D10B
TBC1D23
TBC1D30
TBC1D32
TBC1D8
TBC1D9
TBCC
TBCK
TBR1
TCEAL5
TCEAL7
TCERG1L
TCF7
TCF7L1
TCP1
TDP2
TEAD1
TENM4
TERF2
TES
TEX2
TEX9
TFAP2A
TFDP2
TGFB1I1
TGFB2
TGFB3
TGFBR3
TGIF2
THBS3
THBS4
THRA
TIGAR
TIMP2
TLE1
TLE2
TLK1
TLK2
TM9SF1
TM9SF3
TMCC3
TMED10
TMED7
TMEM108
TMEM130
TMEM132B
TMEM134
TMEM138
TMEM144
TMEM151B
TMEM158
TMEM165
TMEM169
TMEM19
TMEM199
TMEM206
TMEM222
TMEM229B
TMEM246
TMEM260
TMEM265
TMEM35
TMEM45A
TMEM55A
TMEM57
TMEM62
TMEM9
TMEM98
TMTC2
TMTC4
TMUB2
TMX2
TNFAIP1
TNFSF12
TNIK
TNXB
TOM1L1
TP53BP2
TP53INP2
TPBGL
TPI1
TPPP3
TPT1
TRAF3
TRAM1
TRAPPC6A
TRIB1
TRIM24
TRIM26
TRIM46
TRIP10
TRPS1
TSC22D2
TSHZ1
TSPAN11
TSPAN15
TSPAN17
TSPAN18
TSPAN31
TSPAN5
TSPAN9
TSPO
TSPYL4
TTC9B
TTLL1
TTLL5
TUBB2A
TUBB2B
TUBB3
TUBB4B
TUBE1
TULP3
TXNDC12
TXNRD1
UBAC2
UBASH3B
UBE2E2
UBE2L6
UBE2QL1
UBE2Z
UBR4
UCHL1
UGDH
UGT8
UNC119
UNCX
USP2
USP30
USP35
USP49
UTP14A
VAMP5
VARS2
VASH2
VGLL4
VPS72
VRK2
VSIG10
VSTM2A
VSTM4
WASF2
WBP11
WBP2
WIPF3
WNK2
WRN
WSB2
XBP1
XPOT
YPEL1
YPEL2
YPEL4
ZBTB18
ZBTB38
ZBTB46
ZC3H12C
ZDHHC12
ZDHHC22
ZDHHC8P1
ZIC1
ZMYM6NB
ZNF131
ZNF204P
ZNF275
ZNF292
ZNF318
ZNF385A
ZNF385C
ZNF415
ZNF441
ZNF462
ZNF503
ZNF521
ZNF548
ZNF621
ZNF653
ZNF746
ZNF775
ZNF777
ZNF821
ZNF92
ZNRF3
ZSCAN1
ZSCAN18
ZSCAN26
ZSCAN9
ZZZ3
