# Supplementary material for: A transcriptome-based classifier to determine molecular subtypes in medulloblastoma
Source: PLoS Comput Biol. 2020 Oct 29;16(10):e1008263. doi: 10.1371/journal.pcbi.1008263 (PMC7654754; doi:10.1371/journal.pcbi.1008263)
Supplement: S2 Table — (CSV) [file pcbi.1008263.s005.csv]

GeneRatio	Subtype
ATP8A1_NRN1	WNT
PAPSS1_PTP4A1	WNT
AXIN2_FAM171A2	WNT
PAPSS1_UNCX	WNT
AXIN2_BRPF3	WNT
AXIN2_CDK5R1	WNT
PAPSS1_REPS1	WNT
PAPSS1_SAYSD1	WNT
GSN_UNCX	WNT
PAPSS1_ZSCAN9	WNT
AXIN2_NRN1	WNT
PAPSS1_ZSCAN26	WNT
CALHM2_UNCX	WNT
LDLRAD3_NRN1	WNT
AXIN2_CITED2	WNT
PAPSS1_RNF146	WNT
RGL1_TUBB2A	WNT
COLGALT2_UNCX	WNT
PAPSS1_PPP2R5D	WNT
PAPSS1_TSPYL4	WNT
PAPSS1_PPP1R18	WNT
AXIN2_UNCX	WNT
AXIN2_THRA	WNT
RGL1_SAYSD1	WNT
AXIN2_DCX	WNT
GPC6_UNCX	WNT
RGL1_UNCX	WNT
KREMEN1_NRN1	WNT
AXIN2_PPP2R5D	WNT
LSR_NRN1	WNT
AXIN2_MTSS1	WNT
DSE_SAYSD1	WNT
ATP8A1_DCX	WNT
AXIN2_TSPYL4	WNT
ADAM19_NRN1	WNT
CACHD1_UNCX	WNT
PAPSS1_TRIM24	WNT
AXIN2_SAYSD1	WNT
AXIN2_ZSCAN26	WNT
AXIN2_FRS3	WNT
AXIN2_WSB2	WNT
AXIN2_LRRC37B	WNT
AXIN2_FLOT1	WNT
PAPSS1_TUBB2A	WNT
PAPSS1_STX7	WNT
AXIN2_C6orf62	WNT
AXIN2_ZSCAN9	WNT
RGL1_SNAP91	WNT
AXIN2_RGL2	WNT
FBLN1_UNCX	WNT
PAPSS1_RNF5	WNT
AXIN2_KLC4	WNT
CREB3L2_UNCX	WNT
AXIN2_USP30	WNT
ATP8A1_REPS1	WNT
PAPSS1_TDP2	WNT
RTTN_UNCX	WNT
AXIN2_RING1	WNT
ATP8A1_CELF2	WNT
AXIN2_DPYSL3	WNT
AXIN2_RNF146	WNT
PAPSS1_RGL2	WNT
TBC1D1_UNCX	WNT
DSE_UNCX	WNT
LPIN1_NRN1	WNT
LSR_RING1	WNT
PAPSS1_ZNF318	WNT
AXIN2_ZSCAN18	WNT
PAPSS1_TUBE1	WNT
AXIN2_TRIM24	WNT
AXIN2_MIDN	WNT
LSR_PSMG4	WNT
KREMEN1_UNCX	WNT
AXIN2_CXXC5	WNT
LSR_NME3	WNT
AXIN2_CELF2	WNT
AXIN2_RXRB	WNT
AXIN2_DCBLD2	WNT
AXIN2_ZNF821	WNT
AXIN2_TUBB2A	WNT
AXIN2_EHMT2	WNT
LDLRAD3_UNCX	WNT
LSR_PPP2R5D	WNT
PAPSS1_SNAP91	WNT
PAPSS1_RING1	WNT
AXIN2_RUSC2	WNT
ATP8A1_UNCX	WNT
AXIN2_KLHDC3	WNT
AXIN2_TRIM26	WNT
PAPSS1_ZSCAN18	WNT
ATP8A1_SNAP91	WNT
LSR_SAYSD1	WNT
AXIN2_EVL	WNT
PAPSS1_TCP1	WNT
BSG_NRN1	WNT
AXIN2_LEMD2	WNT
PAPSS1_PREP	WNT
AXIN2_HSF2	WNT
AXIN2_GNAI1	WNT
AXIN2_IQCE	WNT
PAPSS1_SMAP1	WNT
AXIN2_KDM1B	WNT
AXIN2_REPS1	WNT
ADAM19_UNCX	WNT
AXIN2_CNOT4	WNT
ADAM19_AMPH	WNT
AXIN2_FN3K	WNT
AXIN2_MAP7D1	WNT
LSR_REPS1	WNT
AXIN2_FAM214B	WNT
CDKL1_NRN1	WNT
AXIN2_PPP1R18	WNT
AXIN2_CORO2B	WNT
TMEM260_UNCX	WNT
LSR_UNCX	WNT
AXIN2_BAG6	WNT
ATP8A1_SAYSD1	WNT
AXIN2_TMEM35	WNT
AXIN2_SEMA6C	WNT
DSE_NRN1	WNT
AXIN2_CUL9	WNT
AXIN2_RFX1	WNT
PAPSS1_PHF3	WNT
AXIN2_KIAA1549L	WNT
AXIN2_ICK	WNT
AXIN2_RANBP9	WNT
AXIN2_SNAP91	WNT
AXIN2_DAGLB	WNT
AXIN2_KCTD1	WNT
AXIN2_GATS	WNT
ADAM19_DCX	WNT
AXIN2_MAPRE3	WNT
CDKL1_UNCX	WNT
PLEKHF2_UNCX	WNT
AXIN2_ZNF318	WNT
AXIN2_GTPBP2	WNT
AXIN2_SEPT5	WNT
AXIN2_BTN2A1	WNT
CABLES1_NRN1	WNT
SPRY2_UNCX	WNT
AXIN2_MAD2L1BP	WNT
ATP8A1_SMAP1	WNT
AXIN2_MARCKS	WNT
ASB13_NRN1	WNT
AXIN2_BPHL	WNT
ADAM19_EHMT2	WNT
AXIN2_GPR137C	WNT
PAPSS1_PDE9A	WNT
AXIN2_TBCC	WNT
AXIN2_VPS72	WNT
AXIN2_ZBTB46	WNT
LPIN1_SNAP91	WNT
AXIN2_HINT3	WNT
AXIN2_BASP1	WNT
AXIN2_NUP153	WNT
ATP8A1_KPNA5	WNT
PAPSS1_SATB1	WNT
AXIN2_KDM2B	WNT
AXIN2_C6orf136	WNT
AXIN2_PGBD5	WNT
AXIN2_NARF	WNT
LPIN1_UNCX	WNT
CDKL1_CELF2	WNT
PAPSS1_SENP6	WNT
LDLRAD3_SAYSD1	WNT
TCF7_UNCX	WNT
COLGALT2_RASGEF1C	WNT
AXIN2_GNAO1	WNT
AXIN2_MTCH1	WNT
LDLRAD3_SNAP91	WNT
AXIN2_PHF1	WNT
COLGALT2_KIAA1549L	WNT
AXIN2_DXO	WNT
RTTN_SAYSD1	WNT
AXIN2_PEX6	WNT
ERN1_UNCX	WNT
AXIN2_ELAVL2	WNT
AXIN2_FOXO3	WNT
AXIN2_ZNF775	WNT
AXIN2_CYTH3	WNT
AXIN2_FAM220A	WNT
AXIN2_PRRC2A	WNT
AMBRA1_UNCX	WNT
AXIN2_FAM195B	WNT
AXIN2_FAM8A1	WNT
TSPAN9_UNCX	WNT
AXIN2_NDRG3	WNT
AXIN2_PRKAR2B	WNT
AXIN2_ZNF92	WNT
ATP8A1_ZSCAN26	WNT
AMBRA1_CELF2	WNT
PAPSS1_ZNF292	WNT
COLQ_UNCX	WNT
CHST11_SAYSD1	WNT
LRP8_UNCX	WNT
LSR_RNF146	WNT
KANK1_NRN1	WNT
PAPSS1_SMIM8	WNT
AXIN2_MED23	WNT
AXIN2_DOPEY1	WNT
UBR4_UNCX	WNT
AXIN2_MAGI3	WNT
ADAM19_KLHDC3	WNT
ATP8A1_RNF8	WNT
CYB561_UNCX	WNT
AXIN2_ZNF415	WNT
LSR_ZNF318	WNT
KREMEN1_SAYSD1	WNT
REEP5_SAYSD1	WNT
ATP8A1_CCNC	WNT
PAPSS1_VARS2	WNT
CPNE9_UNCX	WNT
ATP8A1_GOPC	WNT
AXIN2_PTP4A1	WNT
ADAM19_CELF2	WNT
AXIN2_DIRAS1	WNT
PAPSS1_PHIP	WNT
PLEKHF2_SAYSD1	WNT
AXIN2_C6orf89	WNT
AXIN2_TDP2	WNT
NTPCR_SAYSD1	WNT
AXIN2_DCTN3	WNT
AXIN2_ODF2L	WNT
LSR_RXRB	WNT
PAPSS1_RWDD1	WNT
RTTN_TUBE1	WNT
CDKL1_REPS1	WNT
AXIN2_IQCK	WNT
PAPSS1_STK19	WNT
AXIN2_TUBE1	WNT
AXIN2_KIAA0895	WNT
AXIN2_STK19	WNT
RGL1_UBE2QL1	WNT
RGL1_SEMA7A	WNT
PAPSS1_STK38	WNT
AXIN2_MRS2	WNT
ASB13_UNCX	WNT
AXIN2_RNF8	WNT
AXIN2_DYNLL2	WNT
AXIN2_ZNF548	WNT
AXIN2_C6orf1	WNT
TSPAN11_UNCX	WNT
AXIN2_SCRT1	WNT
ATP8A1_RWDD1	WNT
LSR_TUBE1	WNT
AXIN2_CEP162	WNT
AXIN2_FKBP8	WNT
PKP4_SNAP91	WNT
AXIN2_C6orf106	WNT
KREMEN1_PPP2R5D	WNT
CDKL1_SAYSD1	WNT
ADAM19_CTIF	WNT
AXIN2_RNF5	WNT
AXIN2_FCHO1	WNT
AXIN2_HDHD2	WNT
AXIN2_RUNDC3B	WNT
AXIN2_KCND3	WNT
LGALS3BP_UNCX	WNT
KREMEN1_TRIM24	WNT
RGL1_UCHL1	WNT
AXIN2_SATB1	WNT
AXIN2_HDAC2	WNT
AXIN2_NME3	WNT
RGL1_SLCO2B1	WNT
LSR_SMAP1	WNT
ADAM19_SAYSD1	WNT
AXIN2_STX7	WNT
PAPSS1_RPP21	WNT
AXIN2_ZNF292	WNT
ADAM19_DPF3	WNT
LSR_SMIM8	WNT
AXIN2_GOPC	WNT
AXIN2_CTIF	WNT
CABLES1_SYN2	WNT
ZNRF3_ZSCAN26	WNT
LSR_ZSCAN26	WNT
PAPSS1_PNRC1	WNT
LSR_ODF2L	WNT
PKP4_SAYSD1	WNT
AXIN2_PRR3	WNT
LSR_SNAP91	WNT
LSR_MPC1	WNT
SPRY4_UNCX	WNT
AXIN2_KCTD20	WNT
AXIN2_STK38	WNT
AXIN2_GTF2H4	WNT
AXIN2_CSNK2B	WNT
AXIN2_SMAP1	WNT
CLCN4_NRN1	WNT
AXIN2_NELFE	WNT
LBH_UNCX	WNT
LRP8_NRN1	WNT
AXIN2_IBTK	WNT
LSR_RNF5	WNT
AXIN2_KPNA5	WNT
RTTN_RWDD1	WNT
AXIN2_PNRC1	WNT
AXIN2_BEND7	WNT
AXIN2_RAP2A	WNT
LSR_ZSCAN9	WNT
LEF1_DCX	WNT
LEF1_ATAT1	WNT
RGL1_DCX	WNT
LEF1_RUNDC3B	WNT
COLGALT2_DCX	WNT
RAVER2_DCX	WNT
KREMEN1_DCX	WNT
LEF1_CELF2	WNT
LEF1_SAYSD1	WNT
LEF1_TUBB2A	WNT
LEF1_BRPF3	WNT
LEF1_PPP1R18	WNT
LEF1_TSPYL4	WNT
NMT2_DCX	WNT
LDLRAD3_DCX	WNT
LEF1_AKIRIN2	WNT
TSPAN17_DCX	WNT
SKP2_DCX	WNT
MAP2K6_DCX	WNT
CALHM2_DCX	WNT
LEF1_KDM1B	WNT
TMEM169_DCX	WNT
LEF1_CITED2	WNT
PAICS_DCX	WNT
EHD1_DCX	WNT
CLCN2_DCX	WNT
RTTN_DCX	WNT
CPNE9_DCX	WNT
LEF1_REPS1	WNT
MARVELD1_DCX	WNT
RHOU_DCX	WNT
RAB11FIP2_DCX	WNT
LRRC8D_DCX	WNT
LEF1_SNAP91	WNT
PKP4_DCX	WNT
ATP1B3_DCX	WNT
LEF1_CSNK2B	WNT
JAM2_CELF2	WNT
LPIN1_DCX	WNT
UBAC2_DCX	WNT
DERL1_DCX	WNT
GALNT7_DCX	WNT
LEF1_KLF12	WNT
ZNRF3_DCX	WNT
LEF1_HDDC2	WNT
CACHD1_DCX	WNT
LEF1_BAG6	WNT
LEF1_DXO	WNT
LEF1_MAGI3	WNT
JAM2_DCX	WNT
NGLY1_DCX	WNT
RTTN_CELF2	WNT
C12orf65_DCX	WNT
RCBTB2_DCX	WNT
HDLBP_DCX	WNT
TMEM134_DCX	WNT
HN1L_DCX	WNT
CTDSPL_DCX	WNT
LEF1_COQ3	WNT
LEF1_FLOT1	WNT
TSPAN9_DCX	WNT
LEF1_RNF8	WNT
LEF1_EXOC2	WNT
ZNRF3_RUNDC3B	WNT
COLQ_DCX	WNT
PLBD2_DCX	WNT
RAB11FIP2_CELF2	WNT
LEF1_KIAA1549L	WNT
DCUN1D2_DCX	WNT
LEF1_FOXO3	WNT
LEF1_DPF3	WNT
ETV6_DCX	WNT
LEF1_PRRC2A	WNT
LEF1_NUP153	WNT
RGL1_CELF2	WNT
PLEKHF2_DCX	WNT
RBBP9_DCX	WNT
GSN_DCX	WNT
AMBRA1_DCX	WNT
CKLF_DCX	WNT
LEF1_TDP2	WNT
REEP5_DCX	WNT
LEF1_RFX1	WNT
ASB13_DCX	WNT
NABP2_DCX	WNT
LEF1_EHMT2	WNT
LRRC20_DCX	WNT
APBA2_DCX	WNT
ZNRF3_CELF2	WNT
COLGALT2_CELF2	WNT
RTTN_BRPF3	WNT
DENND6B_DCX	WNT
RTTN_RUNDC3B	WNT
LEF1_FAXC	WNT
LRP8_DCX	WNT
NFYB_DCX	WNT
LEF1_LSM2	WNT
LEF1_RIMKLB	WNT
LEF1_PGBD5	WNT
GNAI2_DCX	WNT
ADD2_DCX	WNT
GRAMD4_DCX	WNT
RTTN_SYN2	WNT
CHST10_DCX	WNT
DSE_DCX	WNT
AXIN2_ASF1A	WNT
SGCB_DCX	WNT
DSE_RUNDC3B	WNT
GPR161_DCX	WNT
ZNF821_DCX	WNT
DAP_DCX	WNT
LEF1_KCTD20	WNT
AXIN2_COQ3	WNT
LDLRAD3_CELF2	WNT
TBC1D1_DCX	WNT
CERK_DCX	WNT
CACHD1_CELF2	WNT
LEF1_ADRBK2	WNT
GSN_CELF2	WNT
DSE_CELF2	WNT
RTTN_ZSCAN9	WNT
RTTN_KDM1B	WNT
C19orf57_DCX	WNT
LEF1_UBE2QL1	WNT
CPNE9_RUNDC3B	WNT
ARHGEF10L_DCX	WNT
GNAI2_CELF2	WNT
MAML3_DCX	WNT
LPIN1_CELF2	WNT
LEF1_FAM210B	WNT
AXIN2_PREP	WNT
RTTN_COQ3	WNT
CCDC109B_NEUROG1	SHH
CYYR1_NEUROG1	SHH
ATOH1_NEUROG1	SHH
GCNT2_NEUROG1	SHH
CTDSP1_NEUROG1	SHH
CYBRD1_NEUROG1	SHH
BOC_NEUROG1	SHH
MOB1A_NEUROG1	SHH
CRB1_NEUROG1	SHH
KIAA0922_NEUROG1	SHH
IGHG4_NEUROG1	SHH
GPR85_NEUROG1	SHH
CAT_NEUROG1	SHH
MYO7B_NEUROG1	SHH
ANKRD6_NEUROG1	SHH
GMCL1_NEUROG1	SHH
A4GALT_NEUROG1	SHH
FAM210B_NEUROG1	SHH
GPX7_NEUROG1	SHH
EVC_NEUROG1	SHH
LAP3_NEUROG1	SHH
ADCK3_NEUROG1	SHH
DERA_NEUROG1	SHH
MAN2A1_NEUROG1	SHH
GAB1_NEUROG1	SHH
CKLF_NEUROG1	SHH
KIZ_NEUROG1	SHH
FAM212B_NEUROG1	SHH
EEF1A1_NEUROG1	SHH
CA14_NEUROG1	SHH
LRRC8D_NEUROG1	SHH
EHD1_NEUROG1	SHH
GPBP1L1_NEUROG1	SHH
DDOST_NEUROG1	SHH
GOLIM4_NEUROG1	SHH
MDFIC_NEUROG1	SHH
ATOH1_RPGRIP1	SHH
ETV6_NEUROG1	SHH
EIF2A_NEUROG1	SHH
FAXDC2_NEUROG1	SHH
IFT80_NEUROG1	SHH
ADSL_NEUROG1	SHH
MAP7D3_NEUROG1	SHH
DARS_NEUROG1	SHH
CLIC1_NEUROG1	SHH
HADHA_NEUROG1	SHH
CERS2_NEUROG1	SHH
DMRTA1_NEUROG1	SHH
C11orf70_NEUROG1	SHH
NDP_NEUROG1	SHH
ARMCX4_NEUROG1	SHH
NDST3_NEUROG1	SHH
HHIP_NEUROG1	SHH
LYRM2_NEUROG1	SHH
L3MBTL4_NEUROG1	SHH
LHFPL2_NEUROG1	SHH
GLI1_NEUROG1	SHH
NELFE_NEUROG1	SHH
CTDSPL_NEUROG1	SHH
B4GALT5_NEUROG1	SHH
DCUN1D2_NEUROG1	SHH
HMG20B_NEUROG1	SHH
NABP1_NEUROG1	SHH
ABTB2_NEUROG1	SHH
KCTD20_NEUROG1	SHH
HDLBP_NEUROG1	SHH
HN1L_NEUROG1	SHH
LARS_NEUROG1	SHH
MFN1_NEUROG1	SHH
LSM2_NEUROG1	SHH
ACTR3B_NEUROG1	SHH
ATP1B3_NEUROG1	SHH
CSNK2B_NEUROG1	SHH
ADK_NEUROG1	SHH
JOSD2_NEUROG1	SHH
KIAA0922_RPGRIP1	SHH
ALDH1A3_NEUROG1	SHH
AGPAT5_NEUROG1	SHH
METAP1D_NEUROG1	SHH
CCER2_NEUROG1	SHH
GRIA4_NEUROG1	SHH
ARHGEF26_NEUROG1	SHH
DEK_NEUROG1	SHH
EXT2_NEUROG1	SHH
HMX1_NEUROG1	SHH
MYO7B_RPGRIP1	SHH
GLTSCR2_NEUROG1	SHH
CORO7_NEUROG1	SHH
LYRM4_NEUROG1	SHH
ASF1A_NEUROG1	SHH
KLF3_NEUROG1	SHH
ALKBH2_NEUROG1	SHH
FCHSD1_NEUROG1	SHH
ABCB9_NEUROG1	SHH
ARL4C_NEUROG1	SHH
MICAL1_NEUROG1	SHH
EYA1_NEUROG1	SHH
NEK3_NEUROG1	SHH
KLHDC3_NEUROG1	SHH
FDFT1_NEUROG1	SHH
CLMP_NEUROG1	SHH
DAP_NEUROG1	SHH
HDAC2_NEUROG1	SHH
CDC123_NEUROG1	SHH
BTG2_NEUROG1	SHH
FAM127A_NEUROG1	SHH
DDX50_NEUROG1	SHH
EXOC2_NEUROG1	SHH
MID1IP1_NEUROG1	SHH
CCNC_NEUROG1	SHH
LHFPL2_RPGRIP1	SHH
JARID2_NEUROG1	SHH
PDLIM3_RPGRIP1	SHH
KLF12_NEUROG1	SHH
EXOC3L1_NEUROG1	SHH
DAAM1_NEUROG1	SHH
ARHGEF7_NEUROG1	SHH
AGPAT4_NEUROG1	SHH
ADAMTS6_NEUROG1	SHH
NDP_RPGRIP1	SHH
ABCC5_NEUROG1	SHH
MFAP1_NEUROG1	SHH
MAD2L1BP_NEUROG1	SHH
C20orf27_NEUROG1	SHH
LOXL3_NEUROG1	SHH
GINM1_NEUROG1	SHH
LINC01158_NEUROG1	SHH
CAPRIN2_NEUROG1	SHH
KCTD5_NEUROG1	SHH
MRS2_NEUROG1	SHH
METRN_NEUROG1	SHH
IRX1_NEUROG1	SHH
HSD17B11_NEUROG1	SHH
DCTN3_NEUROG1	SHH
BAG6_NEUROG1	SHH
ASPDH_NEUROG1	SHH
HSF2_NEUROG1	SHH
FOXO3_NEUROG1	SHH
C6orf89_NEUROG1	SHH
JARID2_RPGRIP1	SHH
MYRF_NEUROG1	SHH
FAM210B_RPGRIP1	SHH
ARID1B_NEUROG1	SHH
ATF6B_NEUROG1	SHH
DUSP22_NEUROG1	SHH
DXO_NEUROG1	SHH
ARRB2_NEUROG1	SHH
C12orf65_NEUROG1	SHH
KPNA5_NEUROG1	SHH
ADRBK2_NEUROG1	SHH
MRAP2_NEUROG1	SHH
MED23_NEUROG1	SHH
C15orf39_NEUROG1	SHH
ABHD16A_NEUROG1	SHH
ASF1A_RPGRIP1	SHH
GPR173_NEUROG1	SHH
LEMD2_NEUROG1	SHH
DAGLA_NEUROG1	SHH
ABLIM3_NEUROG1	SHH
BPHL_NEUROG1	SHH
BCHE_NEUROG1	SHH
C6orf203_NEUROG1	SHH
FAM220A_NEUROG1	SHH
AKIRIN2_NEUROG1	SHH
GTF2H4_NEUROG1	SHH
DSCAM_NEUROG1	SHH
ABCC5_RPGRIP1	SHH
GOSR2_NEUROG1	SHH
CNOT4_NEUROG1	SHH
CHST10_NEUROG1	SHH
GOPC_NEUROG1	SHH
CEP162_NEUROG1	SHH
MTCH1_NEUROG1	SHH
CTNNA2_NEUROG1	SHH
CLVS2_NEUROG1	SHH
GPR68_NEUROG1	SHH
NUP153_RPGRIP1	SHH
DXO_RPGRIP1	SHH
ATF6B_RPGRIP1	SHH
ECI2_NEUROG1	SHH
GNAI1_NEUROG1	SHH
MED23_RPGRIP1	SHH
MAFF_NEUROG1	SHH
LINC00092_NEUROG1	SHH
COQ3_NEUROG1	SHH
EHMT2_NEUROG1	SHH
LINC01315_NEUROG1	SHH
MAGI3_NEUROG1	SHH
DPF3_NEUROG1	SHH
CEP162_RPGRIP1	SHH
IBTK_NEUROG1	SHH
CEP126_NEUROG1	SHH
FAM214B_NEUROG1	SHH
DHX8_NEUROG1	SHH
MAML3_NEUROG1	SHH
KDM1B_NEUROG1	SHH
PNRC1_RPGRIP1	SHH
HDHD2_NEUROG1	SHH
CCSAP_NEUROG1	SHH
FAM53B_NEUROG1	SHH
C6orf106_NEUROG1	SHH
HDDC2_NEUROG1	SHH
FAM221A_NEUROG1	SHH
IGHG4_OTX2	SHH
KCTD1_NEUROG1	SHH
DENND6B_NEUROG1	SHH
MARCKS_NEUROG1	SHH
DUSP26_NEUROG1	SHH
BECN1_NEUROG1	SHH
ATOH1_LPPR4	SHH
GATS_NEUROG1	SHH
RNF5_RPGRIP1	SHH
KCNJ6_NEUROG1	SHH
ARNT2_NEUROG1	SHH
NRIP2_RPGRIP1	SHH
GCNT2_OTX2	SHH
APBA2_NEUROG1	SHH
CNKSR2_NEUROG1	SHH
ATOH1_OTX2	SHH
NDP_OTX2	SHH
RIMKLB_RPGRIP1	SHH
CPLX1_NEUROG1	SHH
FAM195B_NEUROG1	SHH
BOLA1_NEUROG1	SHH
FAM8A1_NEUROG1	SHH
FN3KRP_NEUROG1	SHH
ALKBH4_NEUROG1	SHH
FAXC_NEUROG1	SHH
DYNLL2_NEUROG1	SHH
CERK_NEUROG1	SHH
MAP2K3_NEUROG1	SHH
KIAA1549L_NEUROG1	SHH
RFX1_RPGRIP1	SHH
ICK_RPGRIP1	SHH
BTN3A1_NEUROG1	SHH
CTIF_NEUROG1	SHH
ADRBK2_RPGRIP1	SHH
CLK3_NEUROG1	SHH
NDST3_OTX2	SHH
ATAT1_NEUROG1	SHH
DAGLB_NEUROG1	SHH
BAG6_RPGRIP1	SHH
CHMP6_NEUROG1	SHH
FLOT1_NEUROG1	SHH
GIT1_NEUROG1	SHH
C6orf1_NEUROG1	SHH
GGA3_NEUROG1	SHH
KLHDC3_RPGRIP1	SHH
MAP7D1_NEUROG1	SHH
AP1S1_NEUROG1	SHH
ITSN1_NEUROG1	SHH
CELF2_NEUROG1	SHH
NAB2_NEUROG1	SHH
CCDC74A_NEUROG1	SHH
NBR1_NEUROG1	SHH
CRIP2_NEUROG1	SHH
KLC4_NEUROG1	SHH
KDM2B_NEUROG1	SHH
ADRBK1_NEUROG1	SHH
C6orf136_NEUROG1	SHH
CLIP2_NEUROG1	SHH
CBX1_NEUROG1	SHH
CYTH3_NEUROG1	SHH
CNR1_NEUROG1	SHH
FKBP8_NEUROG1	SHH
LZTS3_NEUROG1	SHH
FAM214B_RPGRIP1	SHH
GRAMD4_NEUROG1	SHH
KPNA5_RPGRIP1	SHH
LRRC20_NEUROG1	SHH
C6orf62_NEUROG1	SHH
LPCAT3_NEUROG1	SHH
ATCAY_NEUROG1	SHH
LRRC37B_NEUROG1	SHH
FCHO1_NEUROG1	SHH
GPS1_NEUROG1	SHH
GNAI1_RPGRIP1	SHH
RING1_RPGRIP1	SHH
MED24_NEUROG1	SHH
HINT3_NEUROG1	SHH
PDLIM3_STX3	SHH
KBTBD11_NEUROG1	SHH
BARHL2_NEUROG1	SHH
BTN2A1_NEUROG1	SHH
COQ10A_NEUROG1	SHH
ADD2_NEUROG1	SHH
FNDC4_NEUROG1	SHH
ANKRD6_OTX2	SHH
ARHGEF10L_NEUROG1	SHH
PTCH2_RPGRIP1	SHH
EHMT2_RPGRIP1	SHH
NARF_NEUROG1	SHH
AFF3_NEUROG1	SHH
CDK17_NEUROG1	SHH
KCTD13_NEUROG1	SHH
FAM131B_NEUROG1	SHH
FHL1_NEUROG1	SHH
C6orf136_RPGRIP1	SHH
HN1_NEUROG1	SHH
CUL9_RPGRIP1	SHH
ANKRD13A_RPGRIP1	SHH
C19orf57_NEUROG1	SHH
PHF1_RPGRIP1	SHH
KLC4_RPGRIP1	SHH
FAXDC2_STX3	SHH
DPF3_RPGRIP1	SHH
GCNT2_STX3	SHH
C6orf62_RPGRIP1	SHH
APC2_NEUROG1	SHH
GPRASP1_NEUROG1	SHH
ABLIM3_OTX2	SHH
ADCYAP1_NEUROG1	SHH
ATOH1_STX3	SHH
ARVCF_NEUROG1	SHH
SFRP1_UNC119	SHH
FRS3_RPGRIP1	SHH
RASGEF1C_RPGRIP1	SHH
MDGA1_NEUROG1	SHH
BTN3A1_RPGRIP1	SHH
CPNE2_NEUROG1	SHH
NDP_STX3	SHH
LRP1_NEUROG1	SHH
BRSK1_NEUROG1	SHH
FAM210B_OTX2	SHH
BTN2A1_RPGRIP1	SHH
CNP_NEUROG1	SHH
IGHG4_STX3	SHH
NDST3_STX3	SHH
RGL2_RPGRIP1	SHH
ATAT1_RPGRIP1	SHH
ADRBK2_LPPR4	SHH
GRIA4_STX3	SHH
KLF12_RPGRIP1	SHH
REPS1_RPGRIP1	SHH
CLIP3_NEUROG1	SHH
BRPF3_RPGRIP1	SHH
ANKRD6_STX3	SHH
CCDC136_NEUROG1	SHH
GNAI1_LPPR4	SHH
BAIAP2_NEUROG1	SHH
CELF2_RPGRIP1	SHH
FXYD6_NEUROG1	SHH
B4GALNT1_NEUROG1	SHH
KIAA1549L_RPGRIP1	SHH
KIAA0922_STX3	SHH
C16orf45_NEUROG1	SHH
PDLIM3_OTX2	SHH
CYYR1_OTX2	SHH
GAB1_OTX2	SHH
ADAMTS6_OTX2	SHH
GAB1_LPPR4	SHH
ADAMTS6_RPGRIP1	SHH
EYA1_OTX2	SHH
PDLIM3_LPPR4	SHH
ADAMTS6_LPPR4	SHH
GPR68_OTX2	SHH
L3MBTL4_OTX2	SHH
HHIP_OTX2	SHH
ARHGEF7_OTX2	SHH
PDLIM3_CLCN4	SHH
MYO7B_OTX2	SHH
PDLIM3_NEUROG1	SHH
PDLIM3_LRP8	SHH
GLI1_OTX2	SHH
NDP_LPPR4	SHH
A4GALT_OTX2	SHH
PDLIM3_NBR1	SHH
ADCK3_OTX2	SHH
MICAL1_OTX2	SHH
DCUN1D2_OTX2	SHH
ARHGEF26_LPPR4	SHH
ABTB2_OTX2	SHH
GLI1_LPPR4	SHH
ARHGEF26_OTX2	SHH
PDLIM3_TSPAN9	SHH
MID1IP1_OTX2	SHH
SFRP1_OTX2	SHH
LHFPL2_LPPR4	SHH
CCNC_LPPR4	SHH
NRIP2_OTX2	SHH
CAPRIN2_LPPR4	SHH
EYA1_LPPR4	SHH
GAB1_CLCN4	SHH
PHF3_LPPR4	SHH
SENP6_LPPR4	SHH
EXOC2_LPPR4	SHH
MED23_LPPR4	SHH
MYRF_OTX2	SHH
TDP2_LPPR4	SHH
DOPEY1_LPPR4	SHH
ODF2L_LPPR4	SHH
DAAM1_OTX2	SHH
C6orf203_LPPR4	SHH
ASF1A_LPPR4	SHH
DXO_LPPR4	SHH
TUBE1_LPPR4	SHH
NDP_CLCN4	SHH
DAGLA_OTX2	SHH
ZNF318_LPPR4	SHH
RIMKLB_LPPR4	SHH
DEK_LPPR4	SHH
RANBP9_LPPR4	SHH
ADAMTS6_LRP8	SHH
GOPC_LPPR4	SHH
RNF8_LPPR4	SHH
NUP153_LPPR4	SHH
CPLX1_OTX2	SHH
ZSCAN26_LPPR4	SHH
FAM8A1_LPPR4	SHH
MRS2_LPPR4	SHH
PDLIM3_CYB561	SHH
PDLIM3_CABLES1	SHH
FLOT1_LPPR4	SHH
EXOC2_OTX2	SHH
SEMA7A_OTX2	SHH
CEP162_LPPR4	SHH
LSM2_OTX2	SHH
MARCKS_LPPR4	SHH
SAYSD1_LPPR4	SHH
KPNA5_LPPR4	SHH
RGL2_LPPR4	SHH
DUSP22_LPPR4	SHH
RING1_LPPR4	SHH
PHF3_OTX2	SHH
MPC1_LPPR4	SHH
ECI2_LPPR4	SHH
PDLIM3_DERL1	SHH
NME3_LPPR4	SHH
LHFPL2_OTX2	SHH
GPRASP1_LPPR4	SHH
ACTR3B_OTX2	SHH
TRIM26_LPPR4	SHH
SMAP1_LPPR4	SHH
STK38_OTX2	SHH
MRS2_OTX2	SHH
DXO_OTX2	SHH
NDP_TSPAN9	SHH
C6orf62_LPPR4	SHH
DEK_OTX2	SHH
PDLIM3_LGALS3BP	SHH
DPF3_LPPR4	SHH
TSPYL4_LPPR4	SHH
BLACAT1_RGL1	Group3
LEMD1_RGL1	Group3
BLACAT1_ZNRF3	Group3
BLACAT1_LDLRAD3	Group3
MAK_RGL1	Group3
BLACAT1_COLGALT2	Group3
BLACAT1_KCTD14	Group3
BLACAT1_COLQ	Group3
FBXL21_RGL1	Group3
MAK_RAVER2	Group3
LEMD1_NMT2	Group3
BLACAT1_GALNT7	Group3
LEMD1_PCGF5	Group3
NLK_RGL1	Group3
BLACAT1_CALHM2	Group3
BLACAT1_NMT2	Group3
FBXL21_PAPSS1	Group3
LEMD1_PDGFRA	Group3
BLACAT1_PDGFRA	Group3
BLACAT1_NFYB	Group3
BLACAT1_RBBP9	Group3
LEMD1_PAQR8	Group3
LEMD1_TMEM169	Group3
LEMD1_UGT8	Group3
SORBS2_UGT8	Group3
BLACAT1_UGT8	Group3
LEMD1_TBC1D1	Group3
BLACAT1_SP1	Group3
LEMD1_STK33	Group3
BLACAT1_TBC1D1	Group3
LEMD1_MFNG	Group3
LEMD1_PMP22	Group3
BLACAT1_SLC20A2	Group3
LEMD1_LRRC8D	Group3
BLACAT1_PCGF5	Group3
BLACAT1_RHOU	Group3
BLACAT1_GNAI2	Group3
FBXL21_LSR	Group3
BLACAT1_P3H4	Group3
FBXL21_ZNRF3	Group3
BLACAT1_GPR161	Group3
BLACAT1_PAQR8	Group3
PPP2R2B_RGL1	Group3
MAK_PCGF5	Group3
BLACAT1_KCTD5	Group3
MAK_PDGFRA	Group3
BLACAT1_LRRC8D	Group3
BLACAT1_RAVER2	Group3
BLACAT1_PIH1D1	Group3
LEMD1_TOM1L1	Group3
LEMD1_RNF112	Group3
LEMD1_PIH1D1	Group3
LEMD1_MAP2K6	Group3
LEMD1_TXNDC12	Group3
BLACAT1_PMP22	Group3
BLACAT1_PITPNM2	Group3
FBXL21_LDLRAD3	Group3
LEMD1_PITPNM2	Group3
LEMD1_MOB1A	Group3
LEMD1_UGDH	Group3
LEMD1_SGCB	Group3
LEMD1_NABP2	Group3
LEMD1_S100A2	Group3
LEMD1_TGFB1I1	Group3
BLACAT1_CCDC109B	Group3
SGK1_UGT8	Group3
MAK_NMT2	Group3
BLACAT1_STK33	Group3
EEF2K_RGL1	Group3
LEMD1_P3H4	Group3
LEMD1_RCBTB2	Group3
LEMD1_PTPRK	Group3
BLACAT1_TMEM222	Group3
BLACAT1_RNF112	Group3
BLACAT1_DAP	Group3
LEMD1_TRAPPC6A	Group3
LEMD1_PCYT1B	Group3
MAK_P3H4	Group3
LEMD1_MAPK10	Group3
BLACAT1_UGDH	Group3
LEMD1_POU3F2	Group3
BLACAT1_PCYT1B	Group3
LEMD1_SLC4A8	Group3
BLACAT1_RCBTB2	Group3
LEMD1_MIR497HG	Group3
BLACAT1_JAM2	Group3
BLACAT1_HN1L	Group3
BLACAT1_TMEM134	Group3
BLACAT1_FAM114A1	Group3
BLACAT1_TXNDC12	Group3
BLACAT1_MOB1A	Group3
BLACAT1_EPDR1	Group3
LEMD1_ZNF621	Group3
BLACAT1_SGCB	Group3
LEMD1_SCHIP1	Group3
LEMD1_MSN	Group3
BLACAT1_FKBP10	Group3
MAK_STK33	Group3
BLACAT1_TRAPPC6A	Group3
BLACAT1_CD81	Group3
BLACAT1_MFNG	Group3
BLACAT1_GRASP	Group3
BLACAT1_NUCB1	Group3
BLACAT1_CMTM3	Group3
LEMD1_MFN1	Group3
BLACAT1_NABP2	Group3
BLACAT1_TMEM169	Group3
LEMD1_MTMR11	Group3
BLACAT1_TGFB1I1	Group3
LEMD1_MAP7D3	Group3
RALGPS2_RGL1	Group3
BLACAT1_MAP2K6	Group3
LEMD1_NUDT10	Group3
BLACAT1_CDC123	Group3
LEMD1_PLEKHO2	Group3
FBXL21_LEF1	Group3
BLACAT1_POU3F2	Group3
MAK_MAP2K6	Group3
MAK_UGT8	Group3
BLACAT1_GLDC	Group3
LEMD1_RAB34	Group3
BLACAT1_KLF3	Group3
LEMD1_RAB13	Group3
LEMD1_RRN3P1	Group3
MAK_PCYT1B	Group3
BLACAT1_MTMR11	Group3
FBXL21_PDGFRA	Group3
BLACAT1_S100A2	Group3
FOXO6_LHX1	Group3
SAMD11_SHD	Group3
CDKN1C_EN2	Group3
GPC6_NNAT	Group3
LRRC16A_NNAT	Group3
SORBS2_RGL1	Group3
MAK_LEF1	Group3
LEMD1_LEF1	Group3
SORBS2_PMP22	Group3
SORBS2_PDGFRA	Group3
BLACAT1_LEF1	Group3
MAK_MMP2	Group3
MAK_COLGALT2	Group3
MAK_JAM2	Group3
SORBS2_PAQR8	Group3
SORBS2_EVC	Group3
SORBS2_CTDSPL	Group3
LEMD1_COLGALT2	Group3
SORBS2_CMTM3	Group3
SORBS2_RCBTB2	Group3
MAK_NRCAM	Group3
SORBS2_RNF112	Group3
CAMSAP3_NTN1	Group3
SGK1_PDGFRA	Group3
SORBS2_MDFIC	Group3
SORBS2_NTN1	Group3
SORBS2_MAPK10	Group3
SORBS2_TGFB1I1	Group3
SORBS2_BOC	Group3
CAMSAP3_GLDC	Group3
CAMSAP3_PTPRK	Group3
SORBS2_PTPRK	Group3
CAMSAP3_BOC	Group3
SORBS2_GLDC	Group3
SYN2_BOC	Group3
MAK_PTPRK	Group3
PPP2R2B_COLGALT2	Group3
MAK_NAV2	Group3
CAMSAP3_MDFIC	Group3
LPPR4_LEF1	Group3
SORBS2_MSN	Group3
CAMSAP3_SLC4A8	Group3
SORBS2_SLC4A8	Group3
CAMSAP3_CYYR1	Group3
SORBS2_CYYR1	Group3
SORBS2_CYBRD1	Group3
MAK_NTN1	Group3
MAK_MEIS1	Group3
SGK1_NTN1	Group3
MAK_TOM1L1	Group3
LEMD1_BOC	Group3
SORBS2_FAXDC2	Group3
LPPR4_RGL1	Group3
USP2_NTN1	Group3
EML4_AFF3	Group3
TEAD1_AFF3	Group3
MTHFD2_AFF3	Group3
ROBO1_AFF3	Group3
RHOBTB3_AFF3	Group3
C8orf88_AFF3	Group3
ATP8A1_CAMK2N1	Group3
NRCAM_AFF3	Group3
ATP8A1_PTPN5	Group3
PCSK2_AFF3	Group3
SIPA1L2_KLF3	Group3
EYA1_AFF3	Group3
NRCAM_CAMK2N1	Group3
RARS_AFF3	Group3
MTHFD2_CAMK2N1	Group3
CDKN1C_PTPN5	Group3
EML4_CAMK2N1	Group3
FOXO6_AFF3	Group3
CDKN1C_FXYD6	Group3
SDC2_AFF3	Group3
CDKN1C_CAMK2N1	Group3
ATP8A1_AFF3	Group3
SORBS2_CAMK2N1	Group3
EIF2A_AFF3	Group3
SORBS2_AFF3	Group3
SDC2_CAMK2N1	Group3
ROBO1_CAMK2N1	Group3
SIPA1L2_AFF3	Group3
PBX1_AFF3	Group3
TEAD1_PTPN5	Group3
CBLB_AFF3	Group3
SDC2_KLF3	Group3
PAICS_AFF3	Group3
CDKN1C_AFF3	Group3
ROBO1_FXYD6	Group3
TLK1_AFF3	Group3
NRCAM_PTPN5	Group3
CREB3L2_AFF3	Group3
PBX1_CAMK2N1	Group3
PCSK2_CAMK2N1	Group3
PCSK2_PTPN5	Group3
ROBO1_PTPN5	Group3
MTHFD2_FXYD6	Group3
SIPA1L2_CITED2	Group3
OSTC_AFF3	Group3
PCSK2_GPR161	Group3
MTHFD2_PTPN5	Group3
CREB3L2_CAMK2N1	Group3
TSPO_AFF3	Group3
ATP8A1_CELF5	Group3
SHC1_PTPN5	Group3
ROBO1_FAM131B	Group3
MTHFD2_EN2	Group3
CDKN1C_ATCAY	Group3
PBX1_PTPN5	Group3
ROBO1_GPR161	Group3
SIPA1L2_PTPN5	Group3
PCSK2_FXYD6	Group3
PAICS_PTPN5	Group3
LRRC16A_AFF3	Group3
SIPA1L2_TMEM35	Group3
SDC2_PTPN5	Group3
DOCK9_AFF3	Group3
SIPA1L2_CAMK2N1	Group3
ROBO1_TMEM35	Group3
SORBS2_PTPN5	Group3
NRCAM_CELF5	Group3
CRTAP_PTPN5	Group3
SDC2_FXYD6	Group3
FDFT1_PTPN5	Group3
SDC2_GPR161	Group3
GOLIM4_AFF3	Group3
SIPA1L2_FXYD6	Group3
SIPA1L2_STX7	Group3
SDC2_CITED2	Group3
ROBO1_ATCAY	Group3
SATB2_PTPN5	Group3
GALNT7_AFF3	Group3
PCSK2_STX7	Group3
BTG2_AFF3	Group3
ROBO1_KLF3	Group3
BSG_AFF3	Group3
CBLB_PTPN5	Group3
CRTAP_AFF3	Group3
ROBO1_KIAA1549L	Group3
DOCK9_CAMK2N1	Group3
TSPO_PTPN5	Group3
FOXO6_CAMK2N1	Group3
ROBO1_CLIP3	Group3
ROBO1_CLEC2L	Group3
SHC1_AFF3	Group3
ZNRF3_EN2	Group3
EML4_PTPN5	Group3
FDFT1_AFF3	Group3
ROBO1_KBTBD11	Group3
SDC2_TMEM35	Group3
MTHFD2_ATCAY	Group3
ROBO1_CELF5	Group3
SDC2_MAPT	Group3
ROBO1_SLC4A8	Group3
SLC12A2_AFF3	Group3
ROBO1_NEUROD2	Group3
ROBO1_STX7	Group3
PCSK2_CCDC136	Group3
PCSK2_FAM131B	Group3
CLIC1_AFF3	Group3
PAICS_EN2	Group3
ATP8A1_EN2	Group3
PCSK2_TMEM35	Group3
FOXO6_PTPN5	Group3
ROBO1_FHL1	Group3
POU3F2_PTPN5	Group3
PCSK2_DCX	Group3
GALNT7_PTPN5	Group3
ROBO1_FNDC4	Group3
ROBO1_DCX	Group3
ROBO1_MAPT	Group3
ROBO1_EN2	Group3
PCSK2_KIAA1549L	Group3
SDC2_CLEC2L	Group3
SIPA1L2_GPR161	Group3
POU3F2_AFF3	Group3
SDC2_NEUROD2	Group3
SIPA1L2_AMPH	Group3
MID1IP1_PTPN5	Group3
SIPA1L2_FAM131B	Group3
C8orf88_PTPN5	Group3
FDFT1_EN2	Group3
KREMEN1_AFF3	Group3
ROBO1_BLCAP	Group3
ROBO1_CCDC136	Group3
SIPA1L2_FNDC4	Group3
KREMEN1_PTPN5	Group3
ZNRF3_PTPN5	Group3
ROBO1_CITED2	Group3
ROBO1_RIMKLB	Group3
PCSK2_NFIX	Group3
ROBO1_GPR12	Group3
RALGPS2_AFF3	Group3
SLC12A2_CAMK2N1	Group3
SDC2_KIAA1549L	Group3
ROBO1_KLF12	Group3
BSG_CAMK2N1	Group3
FEZ2_AFF3	Group3
EIF2A_PTPN5	Group3
PCSK2_KLF3	Group3
RARS_PTPN5	Group3
SDC2_FAM131B	Group3
BTG2_PTPN5	Group3
ROBO1_DTX1	Group3
SLC12A2_PTPN5	Group3
SDC2_BLCAP	Group3
CREB3L2_PTPN5	Group3
TLK1_PTPN5	Group3
NTPCR_PTPN5	Group3
EYA1_PTPN5	Group3
CLIC1_PTPN5	Group3
TEAD1_EN2	Group3
KIAA0922_AFF3	Group3
SIPA1L2_FBXL21	Group3
SIPA1L2_BLCAP	Group3
EML4_EN2	Group3
NRCAM_EN2	Group3
PCSK2_MAPT	Group3
SDC2_CCDC136	Group3
ROBO1_PTCHD2	Group3
SDC2_PTCHD2	Group3
SATB2_CELF5	Group3
ERN1_PTPN5	Group3
PCSK2_FAM65B	Group3
RHOBTB3_PTPN5	Group3
CDKN1C_CELF5	Group3
PPP2R2B_CAMK2N1	Group3
MTMR2_EN2	Group3
PCSK2_NEUROD2	Group3
PCSK2_EN2	Group3
SDC2_ATCAY	Group3
SDC2_EN2	Group3
PCSK2_FNDC4	Group3
OSTC_PTPN5	Group3
MTHFD2_CELF5	Group3
PCSK2_CLEC2L	Group3
FOXO6_EN2	Group3
ROBO1_CPNE2	Group3
PCSK2_PTCHD2	Group3
SAMD11_AFF3	Group3
KREMEN1_EN2	Group3
TEAD1_CELF5	Group3
SAMD11_CAMK2N1	Group3
PCSK2_CLIP3	Group3
SATB2_AFF3	Group3
EML4_CELF5	Group3
ROBO1_RTN1	Group3
SIPA1L2_EN2	Group3
S100A2_AFF3	Group3
RALGPS2_PTPN5	Group3
SORBS2_CELF5	Group3
SIPA1L2_CLIP3	Group3
SDC2_CELF5	Group3
SIPA1L2_RASGEF1C	Group3
RHOBTB3_EN2	Group3
PPP2R2B_PTPN5	Group3
ROBO1_ELAVL3	Group3
ROBO1_FAM65B	Group3
SDC2_KBTBD11	Group3
SIPA1L2_MAPT	Group3
SDC2_NFIX	Group3
SAMD11_PTPN5	Group3
SIPA1L2_KBTBD11	Group3
BSG_PTPN5	Group3
SIPA1L2_CLEC2L	Group3
MTHFD2_NFIX	Group3
ROBO1_CNR1	Group3
TRAM1_PTPN5	Group3
PCSK2_BLCAP	Group3
PCSK2_AMPH	Group3
ROBO1_FBXL21	Group3
PCSK2_CELF5	Group3
SIPA1L2_PTCHD2	Group3
DOCK9_PTPN5	Group3
ROBO1_APC2	Group3
OSTC_EN2	Group3
ROBO1_GPRASP1	Group3
C8orf88_CELF5	Group3
SIPA1L2_RPGRIP1	Group3
GOLIM4_PTPN5	Group3
TSPO_EN2	Group3
FOXO6_FXYD6	Group3
CDKN1C_FAM65B	Group3
BLACAT1_LDLRAD3	Group4
KHDRBS2_PAPSS1	Group4
BLACAT1_PAPSS1	Group4
LEMD1_PAPSS1	Group4
BLACAT1_RGL1	Group4
LEMD1_RGL1	Group4
FBXL21_PAPSS1	Group4
FAM101A_RGL1	Group4
IRF2BPL_RGL1	Group4
CAMSAP3_RGL1	Group4
BLACAT1_SIPA1L2	Group4
BLACAT1_COLGALT2	Group4
BLACAT1_GALNT7	Group4
FBXL21_RGL1	Group4
BLACAT1_GSN	Group4
LEMD1_PCGF5	Group4
FBXL21_LDLRAD3	Group4
FBXL21_TMEM260	Group4
KHDRBS2_LDLRAD3	Group4
LEMD1_RSRC1	Group4
LEMD1_STK33	Group4
BLACAT1_CALHM2	Group4
FBXL21_ZNRF3	Group4
KHDRBS2_RGL1	Group4
BLACAT1_PDGFRA	Group4
FBXL21_LSR	Group4
LEMD1_TMEM169	Group4
LEMD1_PDGFRA	Group4
BLACAT1_PCGF5	Group4
BLACAT1_SLC20A2	Group4
LEMD1_RHOU	Group4
BLACAT1_CDKN1C	Group4
BLACAT1_SP1	Group4
BLACAT1_STK33	Group4
BLACAT1_CREB3L2	Group4
LEMD1_NRCAM	Group4
LEMD1_PMP22	Group4
LEMD1_TGFB1I1	Group4
FAM101A_GALNT7	Group4
FBXL21_RAB11FIP2	Group4
CAMSAP3_PMP22	Group4
LEMD1_LRRC8D	Group4
BLACAT1_RHOU	Group4
BLACAT1_NAV2	Group4
FBXL21_PKP4	Group4
FAM171A2_NTN1	Group4
BLACAT1_CLCN2	Group4
LEMD1_POU3F2	Group4
BLACAT1_NGLY1	Group4
LEMD1_SP1	Group4
BLACAT1_LRRC8D	Group4
CDK5R1_MAPK10	Group4
LEMD1_TOM1L1	Group4
BLACAT1_RSRC1	Group4
FBXL21_RTTN	Group4
LEMD1_S100A2	Group4
BLACAT1_SHC1	Group4
BLACAT1_PMP22	Group4
FBXL21_GSN	Group4
LEMD1_MOB1A	Group4
BLACAT1_KCTD14	Group4
FBXL21_SIPA1L2	Group4
BLACAT1_NMT2	Group4
FAM171A2_GRASP	Group4
LEMD1_UGT8	Group4
BLACAT1_POU3F2	Group4
BLACAT1_PIH1D1	Group4
KHDRBS2_NDFIP2	Group4
LEMD1_TLK1	Group4
BLACAT1_CCDC109B	Group4
LEMD1_TXNDC12	Group4
FBXL21_GPC6	Group4
BLACAT1_UGT8	Group4
KHDRBS2_PCGF5	Group4
LEMD1_MEIS1	Group4
LEMD1_TRAM1	Group4
LEMD1_MAP2K6	Group4
KHDRBS2_PDGFRA	Group4
BLACAT1_TGFB1I1	Group4
BLACAT1_RAVER2	Group4
LEMD1_PIH1D1	Group4
BLACAT1_NRCAM	Group4
LEMD1_UGDH	Group4
KHDRBS2_NAV2	Group4
BLACAT1_CHRAC1	Group4
BLACAT1_JAM2	Group4
BLACAT1_EXT2	Group4
BLACAT1_CRTAP	Group4
KHDRBS2_PAICS	Group4
BLACAT1_DERA	Group4
FAM171A2_SATB2	Group4
FAM171A2_TGFB1I1	Group4
FAM171A2_FKBP10	Group4
BLACAT1_EML4	Group4
MTSS1_SATB2	Group4
CAMSAP3_UGT8	Group4
BLACAT1_PELI1	Group4
LEMD1_TEAD1	Group4
BLACAT1_CMTM3	Group4
BLACAT1_TSPAN17	Group4
LEMD1_MTMR2	Group4
LEMD1_PAQR8	Group4
FBXL21_PDGFRA	Group4
BLACAT1_HM13	Group4
KHDRBS2_MOB1A	Group4
BLACAT1_CERS2	Group4
BLACAT1_KCTD5	Group4
LEMD1_TMEM134	Group4
FBXL21_KREMEN1	Group4
BLACAT1_MOB1A	Group4
LEMD1_ZZZ3	Group4
LEMD1_PTPRK	Group4
BLACAT1_MMP2	Group4
BLACAT1_PAICS	Group4
FBXL21_REEP5	Group4
FAM171A2_POU3F2	Group4
BLACAT1_UGDH	Group4
LEMD1_MTHFD2	Group4
KHDRBS2_RAVER2	Group4
LEMD1_OSTC	Group4
CDK5R1_SEMA6A	Group4
CAMSAP3_SATB2	Group4
FBXL21_LEF1	Group4
PTPN5_SATB2	Group4
CDK5R1_POU3F2	Group4
BLACAT1_TXNDC12	Group4
BLACAT1_PLBD2	Group4
BLACAT1_EPHB4	Group4
BLACAT1_TLK1	Group4
CAMSAP3_JPH4	Group4
LEMD1_MSN	Group4
FBXL21_RAVER2	Group4
BLACAT1_GPBP1L1	Group4
LEMD1_TSPAN31	Group4
BLACAT1_RIC1	Group4
BLACAT1_MEIS1	Group4
FBXL21_NGLY1	Group4
FBXL21_MSR1	Group4
BLACAT1_TMEM134	Group4
BLACAT1_TMEM169	Group4
LEMD1_PCCA	Group4
LEMD1_ZNF621	Group4
KHDRBS2_PMP22	Group4
FAM101A_UGT8	Group4
KHDRBS2_UGT8	Group4
LEMD1_TMEM165	Group4
LEMD1_SCHIP1	Group4
BLACAT1_TEAD1	Group4
FBXL21_PLEKHF2	Group4
FBXL21_GALNT7	Group4
BLACAT1_S100A2	Group4
LEMD1_MFN1	Group4
BLACAT1_SKP2	Group4
BLACAT1_GNAI2	Group4
LEMD1_SSR3	Group4
BLACAT1_TRAM1	Group4
BLACAT1_LARS	Group4
BLACAT1_SERBP1	Group4
FBXL21_PCGF5	Group4
KHDRBS2_MTHFD2	Group4
FBXL21_PLS3	Group4
BLACAT1_DERL1	Group4
BLACAT1_FKBP10	Group4
FBXL21_NTPCR	Group4
IRF2BPL_UGT8	Group4
KHDRBS2_TLK1	Group4
BLACAT1_POGLUT1	Group4
LEMD1_RHOBTB3	Group4
BLACAT1_GRASP	Group4
FAM171A2_MAPK10	Group4
BLACAT1_EPDR1	Group4
DCBLD2_SATB2	Group4
BLACAT1_DHRS4	Group4
BLACAT1_UBAC2	Group4
BLACAT1_MARVELD1	Group4
BLCAP_UGT8	Group4
BLACAT1_NUCB1	Group4
FBXL21_NDFIP2	Group4
LEMD1_MAP7D3	Group4
FBXL21_NFYB	Group4
FAM101A_JAM2	Group4
FAM171A2_SEMA6A	Group4
KHDRBS2_OSTC	Group4
CLEC2L_JPH4	Group4
LEMD1_RARS	Group4
BLACAT1_RHOBTB3	Group4
BLACAT1_LRP12	Group4
LEMD1_SLC25A3	Group4
LEMD1_PDE5A	Group4
BLACAT1_MTHFD2	Group4
KHDRBS2_TRAM1	Group4
CAMSAP3_GRIK2	Group4
FBXL21_PAICS	Group4
CDK5R1_SCHIP1	Group4
BLACAT1_ZZZ3	Group4
LEMD1_TGIF2	Group4
LEMD1_TSPO	Group4
KHDRBS2_UGDH	Group4
CDK5R1_SATB2	Group4
BLACAT1_MTMR2	Group4
KHDRBS2_TSPAN31	Group4
LEMD1_SATB2	Group4
BLACAT1_TSPAN31	Group4
BLACAT1_P3H4	Group4
BLACAT1_CD81	Group4
LEMD1_NTN1	Group4
BLACAT1_PCCA	Group4
BLACAT1_HN1L	Group4
GPR12_SCHIP1	Group4
FBXL21_SLC20A2	Group4
BLACAT1_ZNF621	Group4
BLACAT1_TOM1L1	Group4
FBXL21_NAV2	Group4
BLACAT1_TGIF2	Group4
BLACAT1_MAP2K6	Group4
LEMD1_RABGGTB	Group4
BLACAT1_CDC123	Group4
KHDRBS2_MTMR2	Group4
LEMD1_RCBTB2	Group4
BLACAT1_MSN	Group4
BLACAT1_C8orf88	Group4
PTPN5_ROBO1	Group4
PTCHD2_ROBO1	Group4
PTPN5_SIPA1L2	Group4
PTCHD2_SIPA1L2	Group4
CELF5_ROBO1	Group4
CELF5_SIPA1L2	Group4
LHX1_ROBO1	Group4
CACNA1A_SPEG	Group4
LHX1_PBX1	Group4
LHX1_SIPA1L2	Group4
EN2_SIPA1L2	Group4
MAPT_SIPA1L2	Group4
CACNA1A_SIPA1L2	Group4
ELAVL3_SIPA1L2	Group4
LRRC4B_SIPA1L2	Group4
CACNA1A_CBLB	Group4
NNAT_ROBO1	Group4
CACNA1A_FEZ2	Group4
EN2_ROBO1	Group4
ELAVL3_ROBO1	Group4
NFIX_ROBO1	Group4
LHX1_LRRC16A	Group4
CACNA1A_PBX1	Group4
EN2_RALGPS2	Group4
CAMK2N1_SIPA1L2	Group4
CACNA1A_ROBO1	Group4
NFIX_SIPA1L2	Group4
LHX1_SDC2	Group4
RTN1_SIPA1L2	Group4
NEUROD2_SIPA1L2	Group4
EN2_GPC6	Group4
EN2_PBX1	Group4
LHX1_PRICKLE2	Group4
CACNA1A_PPP2R2B	Group4
CACNA1A_RASGRF2	Group4
EN2_PPP2R2B	Group4
FAM65B_SIPA1L2	Group4
CACNA1A_MAK	Group4
CAMK2N1_ROBO1	Group4
CACNA1A_SLC12A2	Group4
NNAT_SIPA1L2	Group4
EN2_RASGRF2	Group4
CACNA1A_DOCK9	Group4
NEUROD2_ROBO1	Group4
LRRC4B_ROBO1	Group4
DTX1_SAMD11	Group4
EN2_LRRC16A	Group4
CACNA1A_PRICKLE2	Group4
CACNA1A_CDKN1C	Group4
CACNA1A_PCSK2	Group4
CACNA1A_GPC6	Group4
CAMK2N1_SAMD11	Group4
CACNA1A_SORBS2	Group4
NNAT_PRICKLE2	Group4
CACNA1A_DMD	Group4
CACNA1A_USP2	Group4
CACNA1A_MEIS1	Group4
CACNA1A_EML4	Group4
CACNA1A_RALGPS2	Group4
LEMD1_LEF1	Group4
BLACAT1_LEF1	Group4
MAK_NRCAM	Group4
MAK_MMP2	Group4
RUNDC3B_CYYR1	Group4
LEMD1_COLGALT2	Group4
LEMD1_TSPAN17	Group4
RPGRIP1_LEF1	Group4
LEMD1_CALHM2	Group4
SGK1_PDGFRA	Group4
SGK1_NTN1	Group4
CITED2_CYYR1	Group4
LEMD1_CREB3L2	Group4
SYN2_BOC	Group4
DCX_PDLIM3	Group4
AFF3_EML4	Group4
AFF3_TEAD1	Group4
AFF3_MTHFD2	Group4
AFF3_ROBO1	Group4
AFF3_RHOBTB3	Group4
AFF3_C8orf88	Group4
CAMK2N1_ATP8A1	Group4
AFF3_NRCAM	Group4
PTPN5_ATP8A1	Group4
AFF3_PCSK2	Group4
KLF3_SIPA1L2	Group4
AFF3_EYA1	Group4
CAMK2N1_NRCAM	Group4
AFF3_RARS	Group4
CAMK2N1_MTHFD2	Group4
PTPN5_CDKN1C	Group4
CAMK2N1_EML4	Group4
AFF3_FOXO6	Group4
FXYD6_CDKN1C	Group4
AFF3_SDC2	Group4
CAMK2N1_CDKN1C	Group4
AFF3_ATP8A1	Group4
CAMK2N1_SORBS2	Group4
AFF3_EIF2A	Group4
AFF3_SORBS2	Group4
CAMK2N1_SDC2	Group4
AFF3_SIPA1L2	Group4
AFF3_PBX1	Group4
PTPN5_TEAD1	Group4
AFF3_CBLB	Group4
KLF3_SDC2	Group4
AFF3_PAICS	Group4
AFF3_CDKN1C	Group4
FXYD6_ROBO1	Group4
AFF3_TLK1	Group4
PTPN5_NRCAM	Group4
AFF3_CREB3L2	Group4
CAMK2N1_PBX1	Group4
CAMK2N1_PCSK2	Group4
PTPN5_PCSK2	Group4
FXYD6_MTHFD2	Group4
CITED2_SIPA1L2	Group4
AFF3_OSTC	Group4
GPR161_PCSK2	Group4
PTPN5_MTHFD2	Group4
CAMK2N1_CREB3L2	Group4
AFF3_TSPO	Group4
CELF5_ATP8A1	Group4
PTPN5_SHC1	Group4
FAM131B_ROBO1	Group4
EN2_MTHFD2	Group4
ATCAY_CDKN1C	Group4
PTPN5_PBX1	Group4
GPR161_ROBO1	Group4
FXYD6_PCSK2	Group4
PTPN5_PAICS	Group4
AFF3_LRRC16A	Group4
TMEM35_SIPA1L2	Group4
PTPN5_SDC2	Group4
AFF3_DOCK9	Group4
TMEM35_ROBO1	Group4
PTPN5_SORBS2	Group4
CELF5_NRCAM	Group4
PTPN5_CRTAP	Group4
FXYD6_SDC2	Group4
PTPN5_FDFT1	Group4
GPR161_SDC2	Group4
AFF3_GOLIM4	Group4
FXYD6_SIPA1L2	Group4
STX7_SIPA1L2	Group4
CITED2_SDC2	Group4
ATCAY_ROBO1	Group4
AFF3_GALNT7	Group4
STX7_PCSK2	Group4
AFF3_BTG2	Group4
KLF3_ROBO1	Group4
AFF3_BSG	Group4
PTPN5_CBLB	Group4
AFF3_CRTAP	Group4
KIAA1549L_ROBO1	Group4
CAMK2N1_DOCK9	Group4
PTPN5_TSPO	Group4
CAMK2N1_FOXO6	Group4
CLIP3_ROBO1	Group4
CLEC2L_ROBO1	Group4
AFF3_SHC1	Group4
EN2_ZNRF3	Group4
PTPN5_EML4	Group4
AFF3_FDFT1	Group4
KBTBD11_ROBO1	Group4
TMEM35_SDC2	Group4
ATCAY_MTHFD2	Group4
MAPT_SDC2	Group4
SLC4A8_ROBO1	Group4
AFF3_SLC12A2	Group4
STX7_ROBO1	Group4
CCDC136_PCSK2	Group4
FAM131B_PCSK2	Group4
AFF3_CLIC1	Group4
EN2_PAICS	Group4
EN2_ATP8A1	Group4
TMEM35_PCSK2	Group4
PTPN5_FOXO6	Group4
FHL1_ROBO1	Group4
PTPN5_POU3F2	Group4
DCX_PCSK2	Group4
PTPN5_GALNT7	Group4
FNDC4_ROBO1	Group4
DCX_ROBO1	Group4
MAPT_ROBO1	Group4
KIAA1549L_PCSK2	Group4
CLEC2L_SDC2	Group4
GPR161_SIPA1L2	Group4
AFF3_POU3F2	Group4
NEUROD2_SDC2	Group4
AMPH_SIPA1L2	Group4
PTPN5_MID1IP1	Group4
FAM131B_SIPA1L2	Group4
PTPN5_C8orf88	Group4
EN2_FDFT1	Group4
AFF3_KREMEN1	Group4
BLCAP_ROBO1	Group4
EN2_CDKN1C	Group4
CCDC136_ROBO1	Group4
FNDC4_SIPA1L2	Group4
PTPN5_KREMEN1	Group4
PTPN5_ZNRF3	Group4
CITED2_ROBO1	Group4
RIMKLB_ROBO1	Group4
NFIX_PCSK2	Group4
GPR12_ROBO1	Group4
AFF3_RALGPS2	Group4
CAMK2N1_SLC12A2	Group4
KIAA1549L_SDC2	Group4
KLF12_ROBO1	Group4
CAMK2N1_BSG	Group4
AFF3_FEZ2	Group4
PTPN5_EIF2A	Group4
KLF3_PCSK2	Group4
PTPN5_RARS	Group4
FAM131B_SDC2	Group4
PTPN5_BTG2	Group4
DTX1_ROBO1	Group4
PTPN5_SLC12A2	Group4
BLCAP_SDC2	Group4
PTPN5_CREB3L2	Group4
PTPN5_TLK1	Group4
PTPN5_NTPCR	Group4
PTPN5_EYA1	Group4
PTPN5_CLIC1	Group4
EN2_TEAD1	Group4
AFF3_KIAA0922	Group4
BLCAP_SIPA1L2	Group4
EN2_EML4	Group4
EN2_NRCAM	Group4
MAPT_PCSK2	Group4
CCDC136_SDC2	Group4
PTCHD2_SDC2	Group4
CELF5_SATB2	Group4
PTPN5_ERN1	Group4
FAM65B_PCSK2	Group4
PTPN5_RHOBTB3	Group4
CELF5_CDKN1C	Group4
CAMK2N1_PPP2R2B	Group4
EN2_MTMR2	Group4
NEUROD2_PCSK2	Group4
EN2_PCSK2	Group4
ATCAY_SDC2	Group4
EN2_SDC2	Group4
FNDC4_PCSK2	Group4
PTPN5_OSTC	Group4
CELF5_MTHFD2	Group4
CLEC2L_PCSK2	Group4
EN2_FOXO6	Group4
CPNE2_ROBO1	Group4
PTCHD2_PCSK2	Group4
AFF3_SAMD11	Group4
EN2_KREMEN1	Group4
CELF5_TEAD1	Group4
CLIP3_PCSK2	Group4
AFF3_SATB2	Group4
CELF5_EML4	Group4
RTN1_ROBO1	Group4
AFF3_S100A2	Group4
PTPN5_RALGPS2	Group4
CELF5_SORBS2	Group4
CLIP3_SIPA1L2	Group4
CELF5_SDC2	Group4
RASGEF1C_SIPA1L2	Group4
EN2_RHOBTB3	Group4
PTPN5_PPP2R2B	Group4
FAM65B_ROBO1	Group4
KBTBD11_SDC2	Group4
NFIX_SDC2	Group4
PTPN5_SAMD11	Group4
KBTBD11_SIPA1L2	Group4
PTPN5_BSG	Group4
CLEC2L_SIPA1L2	Group4
NFIX_MTHFD2	Group4
CNR1_ROBO1	Group4
PTPN5_TRAM1	Group4
BLCAP_PCSK2	Group4
AMPH_PCSK2	Group4
FBXL21_ROBO1	Group4
CELF5_PCSK2	Group4
PTPN5_DOCK9	Group4
APC2_ROBO1	Group4
EN2_OSTC	Group4
GPRASP1_ROBO1	Group4
CELF5_C8orf88	Group4
RPGRIP1_SIPA1L2	Group4
PTPN5_GOLIM4	Group4
EN2_TSPO	Group4
FXYD6_FOXO6	Group4
FAM65B_CDKN1C	Group4
