# Supplementary material for: A transcriptome-based classifier to determine molecular subtypes in medulloblastoma
Source: PLoS Comput Biol. 2020 Oct 29;16(10):e1008263. doi: 10.1371/journal.pcbi.1008263 (PMC7654754; doi:10.1371/journal.pcbi.1008263)
Supplement: S3 Table — (XLSX) [file pcbi.1008263.s006.xlsx]

## Sheet: EMTAB292
study	sample	best.fit	p.value
EMTAB292	Sample_1	Group4	9.81831e-32
EMTAB292	Sample_2	Group4	2.07668e-05
EMTAB292	Sample_3	Group4	3.68929e-13
EMTAB292	Sample_4	Group3	7.45932e-07
EMTAB292	Sample_5	Group4	4.21321e-32
EMTAB292	Sample_6	Group3	1.08212e-13
EMTAB292	Sample_7	SHH	1.63165e-08
EMTAB292	Sample_8	Group4	0.677146
EMTAB292	Sample_9	Group3	8.23341e-15
EMTAB292	Sample_10	Group4	1.16604e-41
EMTAB292	Sample_11	Group4	4.48357e-42
EMTAB292	Sample_12	SHH	8.25581e-10
EMTAB292	Sample_13	SHH	4.07864e-12
EMTAB292	Sample_14	Group4	5.77253e-08
EMTAB292	Sample_15	SHH	4.59115e-40
EMTAB292	Sample_16	SHH	2.27691e-58
EMTAB292	Sample_17	SHH	2.82255e-25
EMTAB292	Sample_18	SHH	5.56984e-21
EMTAB292	Sample_19	SHH	3.57991e-64

## Sheet: GSE10327
study	sample	best.fit	p.value
GSE10327	Sample_20	WNT	6.89964e-19
GSE10327	Sample_21	Group4	4.6575e-39
GSE10327	Sample_22	SHH	3.01864e-10
GSE10327	Sample_23	Group3	8.82227e-05
GSE10327	Sample_24	WNT	1.23781e-13
GSE10327	Sample_25	Group3	0.0118146
GSE10327	Sample_26	Group4	1.47316e-44
GSE10327	Sample_27	Group4	0.000383205
GSE10327	Sample_28	SHH	3.46403e-18
GSE10327	Sample_29	Group4	2.05522e-61
GSE10327	Sample_30	Group4	4.98137e-08
GSE10327	Sample_31	Group3	1.71769e-23
GSE10327	Sample_32	WNT	6.40946e-11
GSE10327	Sample_33	SHH	6.16855e-22
GSE10327	Sample_34	Group4	8.02622e-13
GSE10327	Sample_35	Group4	5.53278e-55
GSE10327	Sample_36	Group4	3.2466e-30
GSE10327	Sample_37	Group4	3.19361e-77
GSE10327	Sample_38	Group4	6.40673e-24
GSE10327	Sample_39	SHH	5.91925e-10
GSE10327	Sample_40	Group3	5.98896e-24
GSE10327	Sample_41	SHH	1.46428e-12
GSE10327	Sample_42	Group3	4.09054e-09
GSE10327	Sample_43	Group3	4.61182e-14
GSE10327	Sample_44	SHH	5.2885e-21
GSE10327	Sample_45	Group4	6.67404e-41
GSE10327	Sample_46	Group4	1.54332e-36
GSE10327	Sample_47	Group4	6.27225e-22
GSE10327	Sample_48	SHH	6.44615e-13
GSE10327	Sample_49	SHH	1.4157e-10
GSE10327	Sample_50	Group4	0.000655269
GSE10327	Sample_51	Group4	6.26946e-26
GSE10327	Sample_52	Group4	8.79352e-47
GSE10327	Sample_53	Group4	2.05917e-54
GSE10327	Sample_54	WNT	2.63395e-16
GSE10327	Sample_55	Group4	1.32585e-45
GSE10327	Sample_56	SHH	2.41449e-18
GSE10327	Sample_57	Group4	0.0846253
GSE10327	Sample_58	Group4	3.38604e-31
GSE10327	Sample_59	Group4	3.00797e-54
GSE10327	Sample_60	Group4	1.05902e-46
GSE10327	Sample_61	WNT	9.62058e-20
GSE10327	Sample_62	Group4	3.51849e-50
GSE10327	Sample_63	WNT	7.45743e-18
GSE10327	Sample_64	WNT	1.96446e-26
GSE10327	Sample_65	Group3	0.247866
GSE10327	Sample_66	Group3	2.98874e-24
GSE10327	Sample_67	Group4	6.40287e-36
GSE10327	Sample_68	WNT	8.66566e-15
GSE10327	Sample_69	Group3	3.08845e-21
GSE10327	Sample_70	Group3	0.00138451
GSE10327	Sample_71	WNT	7.55931e-19
GSE10327	Sample_72	Group4	3.03655e-11
GSE10327	Sample_73	SHH	3.84452e-32
GSE10327	Sample_74	Group4	1.14536e-21
GSE10327	Sample_75	SHH	4.94311e-24
GSE10327	Sample_76	Group4	8.71508e-23
GSE10327	Sample_77	SHH	4.03772e-23
GSE10327	Sample_78	SHH	1.26804e-07
GSE10327	Sample_79	SHH	6.78466e-07
GSE10327	Sample_80	Group3	5.2836e-21
GSE10327	Sample_81	Group3	4.2422e-16

## Sheet: GSE12992
study	sample	best.fit	p.value
GSE12992	Sample_82	Group4	1.64004e-44
GSE12992	Sample_83	Group4	1.19161e-47
GSE12992	Sample_84	Group4	8.38969e-37
GSE12992	Sample_85	SHH	1.1024e-17
GSE12992	Sample_86	Group3	4.78481e-10
GSE12992	Sample_87	SHH	4.55231e-07
GSE12992	Sample_88	Group4	0.441849
GSE12992	Sample_89	Group4	5.66496e-46
GSE12992	Sample_90	Group4	1.15928e-24
GSE12992	Sample_91	WNT	9.65832e-15
GSE12992	Sample_92	SHH	1.18566e-16
GSE12992	Sample_93	Group4	1.78524e-40
GSE12992	Sample_94	Group3	7.52505e-14
GSE12992	Sample_95	WNT	6.09903e-14
GSE12992	Sample_96	Group4	7.22378e-18
GSE12992	Sample_97	Group3	1.61276e-22
GSE12992	Sample_98	Group4	0.446084
GSE12992	Sample_99	Group4	3.89272e-36
GSE12992	Sample_100	Group3	0.239913
GSE12992	Sample_101	WNT	6.87913e-22
GSE12992	Sample_102	SHH	1.25623e-18
GSE12992	Sample_103	SHH	1.3852e-13
GSE12992	Sample_104	Group4	6.6645e-41
GSE12992	Sample_105	WNT	8.90887e-38
GSE12992	Sample_106	Group4	1.86343e-50
GSE12992	Sample_107	Group4	2.19308e-14
GSE12992	Sample_108	Group3	0.110296
GSE12992	Sample_109	Group3	1.94007e-14
GSE12992	Sample_110	Group4	6.64781e-54
GSE12992	Sample_111	SHH	1.91198e-32
GSE12992	Sample_112	SHH	1.12684e-29
GSE12992	Sample_113	Group4	6.26145e-25
GSE12992	Sample_114	Group4	5.5243e-50
GSE12992	Sample_115	Group4	4.79422e-49
GSE12992	Sample_116	Group3	1.86821e-26
GSE12992	Sample_117	Group4	1.49186e-20
GSE12992	Sample_118	SHH	8.36228e-22
GSE12992	Sample_119	Group3	2.94867e-34
GSE12992	Sample_120	Group4	3.3702e-33
GSE12992	Sample_121	Group4	1.27003e-05

## Sheet: GSE21140
study	sample	best.fit	p.value
GSE21140	Sample_122	Group4	1.66749e-20
GSE21140	Sample_123	Group4	1.3393e-22
GSE21140	Sample_124	SHH	4.24717e-11
GSE21140	Sample_125	SHH	2.52959e-21
GSE21140	Sample_126	Group3	2.74821e-07
GSE21140	Sample_127	SHH	1.00067e-15
GSE21140	Sample_128	Group4	0.000198526
GSE21140	Sample_129	SHH	0.133125
GSE21140	Sample_130	Group3	0.00682972
GSE21140	Sample_131	Group3	2.94264e-08
GSE21140	Sample_132	SHH	5.57115e-19
GSE21140	Sample_133	SHH	1.66018e-06
GSE21140	Sample_134	Group4	1.81733e-10
GSE21140	Sample_135	Group4	5.28529e-14
GSE21140	Sample_136	Group3	0.0559041
GSE21140	Sample_137	Group3	1.1576e-12
GSE21140	Sample_138	Group3	2.86285e-09
GSE21140	Sample_139	Group3	0.0082653
GSE21140	Sample_140	Group3	9.77611e-15
GSE21140	Sample_141	Group3	9.13785e-09
GSE21140	Sample_142	Group4	1.11275e-12
GSE21140	Sample_143	SHH	1.83685e-17
GSE21140	Sample_144	Group4	1.07104e-13
GSE21140	Sample_145	WNT	1.00624e-07
GSE21140	Sample_146	SHH	3.90682e-14
GSE21140	Sample_147	SHH	4.86347e-12
GSE21140	Sample_148	SHH	6.14314e-18
GSE21140	Sample_149	WNT	1.15674e-37
GSE21140	Sample_150	Group4	1.68459e-05
GSE21140	Sample_151	SHH	1.96568e-10
GSE21140	Sample_152	Group4	1.09254e-06
GSE21140	Sample_153	SHH	1.83021e-21
GSE21140	Sample_154	SHH	7.85573e-12
GSE21140	Sample_155	SHH	2.22944e-18
GSE21140	Sample_156	Group3	0.221109
GSE21140	Sample_157	Group3	8.50788e-15
GSE21140	Sample_158	Group4	2.05282e-25
GSE21140	Sample_159	SHH	2.69194e-19
GSE21140	Sample_160	WNT	1.62386e-17
GSE21140	Sample_161	Group4	2.42121e-21
GSE21140	Sample_162	WNT	1.29713e-47
GSE21140	Sample_163	Group4	0.00113692
GSE21140	Sample_164	Group4	2.03889e-08
GSE21140	Sample_165	Group4	5.83053e-39
GSE21140	Sample_166	Group3	1.17499e-38
GSE21140	Sample_167	Group4	0.000654445
GSE21140	Sample_168	SHH	1.29364e-17
GSE21140	Sample_169	Group4	0.00344905
GSE21140	Sample_170	Group4	2.5338e-11
GSE21140	Sample_171	Group3	1.41801e-15
GSE21140	Sample_172	SHH	5.99513e-13
GSE21140	Sample_173	SHH	2.44279e-17
GSE21140	Sample_174	Group3	2.94827e-22
GSE21140	Sample_175	SHH	6.79334e-06
GSE21140	Sample_176	Group4	6.48424e-13
GSE21140	Sample_177	SHH	7.76069e-08
GSE21140	Sample_178	SHH	1.9005e-12
GSE21140	Sample_179	SHH	9.76301e-10
GSE21140	Sample_180	SHH	5.84268e-10
GSE21140	Sample_181	Group4	1.73963e-08
GSE21140	Sample_182	Group3	0.673999
GSE21140	Sample_183	Group3	1.36944e-18
GSE21140	Sample_184	Group3	4.28871e-08
GSE21140	Sample_185	Group4	5.58167e-27
GSE21140	Sample_186	Group3	0.898899
GSE21140	Sample_187	Group4	6.99416e-06
GSE21140	Sample_188	Group3	0.7229
GSE21140	Sample_189	WNT	1.06588e-18
GSE21140	Sample_190	WNT	2.14195e-29
GSE21140	Sample_191	Group3	2.00102e-10
GSE21140	Sample_192	Group4	0.619404
GSE21140	Sample_193	WNT	1.31436e-20
GSE21140	Sample_194	Group4	5.23802e-31
GSE21140	Sample_195	Group4	1.09074e-19
GSE21140	Sample_196	SHH	3.99398e-06
GSE21140	Sample_197	Group4	5.67419e-20
GSE21140	Sample_198	SHH	3.7255e-12
GSE21140	Sample_199	SHH	2.22758e-17
GSE21140	Sample_200	Group4	4.29457e-10
GSE21140	Sample_201	Group4	2.65583e-22
GSE21140	Sample_202	Group4	3.68762e-36
GSE21140	Sample_203	Group3	3.62576e-18
GSE21140	Sample_204	Group4	1.27915e-24
GSE21140	Sample_205	SHH	2.60379e-10
GSE21140	Sample_206	Group4	0.0858697
GSE21140	Sample_207	SHH	3.26213e-18
GSE21140	Sample_208	Group3	1.69994e-19
GSE21140	Sample_209	WNT	1.0445e-41
GSE21140	Sample_210	Group4	3.99952e-34
GSE21140	Sample_211	Group3	0.000138399
GSE21140	Sample_212	SHH	1.32513e-31
GSE21140	Sample_213	Group4	2.47174e-19
GSE21140	Sample_214	Group3	3.00225e-05
GSE21140	Sample_215	Group3	9.6732e-12
GSE21140	Sample_216	Group4	8.0647e-11
GSE21140	Sample_217	Group4	9.52341e-11
GSE21140	Sample_218	SHH	3.60476e-15
GSE21140	Sample_219	Group4	0.0230296
GSE21140	Sample_220	SHH	2.8004e-11
GSE21140	Sample_221	WNT	4.83629e-36
GSE21140	Sample_222	SHH	8.41791e-09
GSE21140	Sample_223	SHH	3.17402e-16
GSE21140	Sample_224	Group4	1.00832e-14

## Sheet: GSE30074
study	sample	best.fit	p.value
GSE30074	Sample_298	Group4	0.0146018
GSE30074	Sample_299	SHH	1.9016e-13
GSE30074	Sample_300	Group4	3.82823e-05
GSE30074	Sample_301	WNT	5.66015e-16
GSE30074	Sample_302	Group4	1.77117e-18
GSE30074	Sample_303	Group4	0.00304148
GSE30074	Sample_304	Group4	1.55824e-07
GSE30074	Sample_305	Group4	6.6334e-08
GSE30074	Sample_306	SHH	9.58081e-15
GSE30074	Sample_307	SHH	2.39303e-17
GSE30074	Sample_308	SHH	6.30617e-13
GSE30074	Sample_309	Group3	0.00127468
GSE30074	Sample_310	Group4	8.5705e-31
GSE30074	Sample_311	WNT	6.17916e-18
GSE30074	Sample_312	Group4	9.91806e-16
GSE30074	Sample_313	Group4	3.86891e-26
GSE30074	Sample_314	SHH	3.92779e-21
GSE30074	Sample_315	Group4	1.60245e-30
GSE30074	Sample_316	Group3	1.32649e-05
GSE30074	Sample_317	Group4	1.63432e-16
GSE30074	Sample_318	SHH	1.24057e-27
GSE30074	Sample_319	Group4	5.4219e-28
GSE30074	Sample_320	Group3	0.000487693
GSE30074	Sample_321	SHH	2.28773e-06
GSE30074	Sample_322	Group3	1.21889e-26
GSE30074	Sample_323	Group3	3.71064e-31
GSE30074	Sample_324	SHH	5.23603e-22
GSE30074	Sample_325	Group4	2.28159e-31
GSE30074	Sample_326	SHH	1.89774e-12
GSE30074	Sample_327	Group4	1.82769e-07

## Sheet: GSE37382
study	sample	best.fit	p.value
GSE37382	Sample_381	Group3	1.214e-18
GSE37382	Sample_382	Group4	2.48309e-25
GSE37382	Sample_383	SHH	9.52707e-12
GSE37382	Sample_384	Group4	4.7825e-09
GSE37382	Sample_385	Group4	1.27593e-27
GSE37382	Sample_386	Group4	8.36597e-07
GSE37382	Sample_387	Group4	3.38975e-13
GSE37382	Sample_388	Group4	2.78095e-50
GSE37382	Sample_389	SHH	4.83146e-16
GSE37382	Sample_390	Group4	2.10687e-58
GSE37382	Sample_391	SHH	4.82234e-41
GSE37382	Sample_392	SHH	2.5976e-25
GSE37382	Sample_393	Group4	4.42e-48
GSE37382	Sample_394	SHH	9.45933e-10
GSE37382	Sample_395	Group4	0.0218665
GSE37382	Sample_396	SHH	3.73552e-09
GSE37382	Sample_397	SHH	1.63145e-25
GSE37382	Sample_398	Group4	5.24889e-51
GSE37382	Sample_399	SHH	1.34857e-20
GSE37382	Sample_400	Group3	6.01568e-14
GSE37382	Sample_401	WNT	0.290681
GSE37382	Sample_402	SHH	1.86714e-36
GSE37382	Sample_403	Group3	1.54659e-32
GSE37382	Sample_404	SHH	4.31831e-21
GSE37382	Sample_405	Group4	1.90695e-14
GSE37382	Sample_406	Group3	1.6254e-29
GSE37382	Sample_407	Group3	1.94771e-36
GSE37382	Sample_408	Group4	3.00662e-32
GSE37382	Sample_409	Group4	2.69195e-64
GSE37382	Sample_410	Group4	3.98267e-56
GSE37382	Sample_411	Group4	4.22102e-32
GSE37382	Sample_412	Group4	9.15402e-63
GSE37382	Sample_413	Group4	0.000124694
GSE37382	Sample_414	Group4	4.84756e-36
GSE37382	Sample_415	Group4	7.08521e-05
GSE37382	Sample_416	Group4	2.70384e-06
GSE37382	Sample_417	Group4	0.519407
GSE37382	Sample_418	Group4	3.81307e-60
GSE37382	Sample_419	Group4	3.24419e-52
GSE37382	Sample_420	Group4	1.87773e-44
GSE37382	Sample_421	Group4	7.60622e-17
GSE37382	Sample_422	Group4	1.28482e-13
GSE37382	Sample_423	Group4	1.8284e-55
GSE37382	Sample_424	Group4	2.34621e-40
GSE37382	Sample_425	Group4	5.86845e-42
GSE37382	Sample_426	Group4	4.48919e-63
GSE37382	Sample_427	Group4	1.02021e-12
GSE37382	Sample_428	Group4	9.43985e-42
GSE37382	Sample_429	Group4	3.59572e-56
GSE37382	Sample_430	SHH	0.000298104

## Sheet: GSE41842
study	sample	best.fit	p.value
GSE41842	Sample_521	WNT	1.03905e-40
GSE41842	Sample_522	WNT	3.92578e-29
GSE41842	Sample_523	WNT	3.64767e-14
GSE41842	Sample_524	Group3	1.74491e-05
GSE41842	Sample_525	SHH	1.87836e-11
GSE41842	Sample_526	WNT	4.04644e-46
GSE41842	Sample_527	Group4	3.33567e-15
GSE41842	Sample_528	WNT	0.925736
GSE41842	Sample_529	SHH	8.95469e-13
GSE41842	Sample_530	Group4	1.60618e-12
GSE41842	Sample_531	Group4	0.000368191
GSE41842	Sample_532	Group4	0.547788
GSE41842	Sample_533	SHH	2.38655e-09
GSE41842	Sample_534	Group4	7.10462e-24
GSE41842	Sample_535	Group4	2.30974e-26
GSE41842	Sample_536	Group3	1.201e-23
GSE41842	Sample_537	Group4	2.07911e-09
GSE41842	Sample_538	WNT	8.39633e-27
GSE41842	Sample_539	WNT	8.43547e-56

## Sheet: GSE49243
study	sample	best.fit	p.value
GSE49243	Sample_549	SHH	7.11054e-13
GSE49243	Sample_550	SHH	4.59284e-16
GSE49243	Sample_551	SHH	2.60379e-09
GSE49243	Sample_552	SHH	1.87543e-19
GSE49243	Sample_553	SHH	1.05124e-07
GSE49243	Sample_554	SHH	8.60784e-21
GSE49243	Sample_555	SHH	9.06663e-51
GSE49243	Sample_556	SHH	3.9923e-33
GSE49243	Sample_557	SHH	2.19069e-40
GSE49243	Sample_558	SHH	4.96542e-25
GSE49243	Sample_559	SHH	1.56333e-08
GSE49243	Sample_560	SHH	1.06279e-40
GSE49243	Sample_561	SHH	1.59882e-52
GSE49243	Sample_562	SHH	2.96664e-10
GSE49243	Sample_563	SHH	1.92169e-59
GSE49243	Sample_564	SHH	2.01098e-15
GSE49243	Sample_565	SHH	2.08913e-11
GSE49243	Sample_566	SHH	1.30999e-11
GSE49243	Sample_567	SHH	2.05473e-09
GSE49243	Sample_568	SHH	1.9591e-11
GSE49243	Sample_569	SHH	5.14969e-20
GSE49243	Sample_570	SHH	7.83606e-26
GSE49243	Sample_571	SHH	9.02084e-13
GSE49243	Sample_572	SHH	3.48949e-11
GSE49243	Sample_573	SHH	7.10458e-12
GSE49243	Sample_574	SHH	4.07313e-29
GSE49243	Sample_575	SHH	1.15836e-48
GSE49243	Sample_576	SHH	6.45525e-11
GSE49243	Sample_577	SHH	1.07585e-43
GSE49243	Sample_578	SHH	1.18385e-12
GSE49243	Sample_579	WNT	4.97146e-06
GSE49243	Sample_580	SHH	1.05532e-30
GSE49243	Sample_581	SHH	1.45627e-17
GSE49243	Sample_582	SHH	7.81987e-49
GSE49243	Sample_583	SHH	6.50089e-27
GSE49243	Sample_584	SHH	1.79687e-11
GSE49243	Sample_585	SHH	7.93986e-07
GSE49243	Sample_586	SHH	2.60013e-13
GSE49243	Sample_587	SHH	4.95139e-09
GSE49243	Sample_588	SHH	2.21096e-47
GSE49243	Sample_589	SHH	1.26298e-08
GSE49243	Sample_590	SHH	2.91456e-16
GSE49243	Sample_591	SHH	4.25696e-37
GSE49243	Sample_592	SHH	3.7259e-13
GSE49243	Sample_593	SHH	1.35386e-48
GSE49243	Sample_594	SHH	1.62421e-10
GSE49243	Sample_595	SHH	1.07979e-12
GSE49243	Sample_596	SHH	1.73592e-11
GSE49243	Sample_597	SHH	3.01163e-11
GSE49243	Sample_598	SHH	9.1438e-13
GSE49243	Sample_599	SHH	4.93596e-12
GSE49243	Sample_600	SHH	9.13492e-13
GSE49243	Sample_601	SHH	2.60979e-07
GSE49243	Sample_602	SHH	6.15051e-65
GSE49243	Sample_603	SHH	1.7768e-07
GSE49243	Sample_604	SHH	2.97354e-28
GSE49243	Sample_605	SHH	4.13734e-12
GSE49243	Sample_606	SHH	1.33956e-33

## Sheet: GSE50161
study	sample	best.fit	p.value
GSE50161	Sample_607	Group3	7.23154e-05
GSE50161	Sample_608	Group4	4.82451e-13
GSE50161	Sample_609	Group4	3.97184e-51
GSE50161	Sample_610	SHH	2.90407e-10
GSE50161	Sample_611	Group4	1.67567e-52
GSE50161	Sample_612	Group3	3.2946e-06
GSE50161	Sample_613	SHH	3.03338e-27
GSE50161	Sample_614	Group4	6.13876e-41
GSE50161	Sample_615	Group4	7.65708e-50
GSE50161	Sample_616	WNT	0.0500081
GSE50161	Sample_617	SHH	1.85419e-31
GSE50161	Sample_618	WNT	1.09902e-16
GSE50161	Sample_619	Group3	0.0117243
GSE50161	Sample_620	SHH	4.64221e-24
GSE50161	Sample_621	Group4	1.96983e-17
GSE50161	Sample_622	Group4	4.95707e-11
GSE50161	Sample_623	SHH	5.67868e-32
GSE50161	Sample_624	SHH	2.5325e-32
GSE50161	Sample_625	SHH	1.05952e-37
GSE50161	Sample_626	SHH	2.86282e-49
GSE50161	Sample_627	Group3	4.70412e-09
GSE50161	Sample_628	SHH	6.75992e-10
GSE50161	Sample_629	SHH	1.55115e-22
GSE50161	Sample_630	SHH	0.60233

## Sheet: GSE50765
study	sample	best.fit	p.value
GSE50765	Sample_631	SHH	6.86654e-37
GSE50765	Sample_632	SHH	6.56568e-12
GSE50765	Sample_633	SHH	3.8958e-17
GSE50765	Sample_634	SHH	8.96426e-44
GSE50765	Sample_635	SHH	1.34259e-35
GSE50765	Sample_636	SHH	2.73784e-81
GSE50765	Sample_637	SHH	4.0993e-21
GSE50765	Sample_638	SHH	0.00956151
GSE50765	Sample_639	SHH	3.25241e-32
GSE50765	Sample_640	SHH	5.94527e-75
GSE50765	Sample_641	SHH	2.82072e-07
GSE50765	Sample_642	SHH	1.22407e-07

[truncated: 5 more sheets: GSE62803, GSE67850, GSE73038, GSE74195, GSE85217]
